# Supplementary material for: 4,5-Diphen­oxy­benzene-1,2-dicarbo­nitrile
Source: Acta Crystallogr Sect E Struct Rep Online. 2012 Feb 4;68(Pt 3):o601. doi: 10.1107/S1600536812004060 (PMC3297324; doi:10.1107/S1600536812004060)
Supplement: Supplementary file 1 [file e-68-0o601-sup1.cif]

##############################################################################
#                                                                            #
# This CIF contains the data in a paper accepted for publication in          #
# Acta Crystallographica Section E. It conforms to the requirements of       #
# Notes for Authors for Acta Crystallographica Section E, and has been       #
# peer reviewed under the auspices of the IUCr Commission on Journals.       #
#                                                                            #
# Full details of the Crystallographic Information File format               #
# are given in the paper "The Crystallographic Information File (CIF):       #
# a New Standard Archive File for Crystallography" by S. R. Hall, F. H.      #
# Allen and I. D. Brown [Acta Cryst. (1991), A47, 655-685].                  #
#                                                                            #
# The current version of the core CIF dictionary is obtainable from          #
# ftp://ftp.iucr.org/pub/cif_core.dic.                                       #
#                                                                            #
# Software is freely available for graphical display of the structure(s)     #
# in this CIF. For information consult the CIF software page                 #
# http://www.iucr.org/resources/cif/software.                                #
#                                                                            #
# This file may be used for bona fide research purposes within the           #
# scientific community so long as proper attribution is given to the journal # 
# article from which it was obtained.                                        #
#                                                                            #
##############################################################################
data_global
_audit_creation_method     SHELXL-97
_journal_date_recd_electronic     2012-01-31
_journal_date_accepted     2012-01-31
_journal_name_full     'Acta Crystallographica, Section E'
_journal_year     2012
_journal_volume     68
_journal_issue      3
_journal_page_first     o601
_journal_page_last     o601
_journal_paper_category     QO
_journal_paper_doi     10.1107/S1600536812004060
_journal_coeditor_code     HG5172
_publ_contact_author_name     ' Edward RT Tiekink '
_publ_contact_author_address
;
Department of Chemistry, University of Malaya,
50603 Kuala Lumpur, Malaysia
;
_publ_contact_author_email
;
edward.tiekink@gmail.com
;
_publ_contact_author_fax     ' +60 3 7967 4193 '
_publ_contact_author_phone     ' +60 3 7967 6775 '
_publ_section_title
;
4,5-Diphenoxybenzene-1,2-dicarbonitrile
;
loop_
    _publ_author_name
    _publ_author_footnote
    _publ_author_address
    'Chuan Ching Foo' .
;
Faculty of Science, Universiti Brunei Darussalam, Jalan Tungku Link BE 1410,
Brunei Darussalam
;
    'Ai Ling Tan' .
;
Faculty of Science, Universiti Brunei Darussalam, Jalan Tungku Link BE 1410,
Brunei Darussalam
;
    'Franz L. Wimmer' .
;
Faculty of Science, Universiti Brunei Darussalam, Jalan Tungku Link BE 1410,
Brunei Darussalam
;
    'Aminul Huq Mirza' .
;
Faculty of Science, Universiti Brunei Darussalam, Jalan Tungku Link BE 1410,
Brunei Darussalam
;
    'David J. Young'
;
Additional correspondence author, e-mail: david.young@ubd.edu.bn.
;
;
Faculty of Science, Universiti Brunei Darussalam, Jalan Tungku Link BE 1410,
Brunei Darussalam
;
    'Ng, Seik Weng' .
;
Department of Chemistry, University of Malaya,
50603 Kuala Lumpur, Malaysia
and
Chemistry Department, Faculty of Science, King Abdulaziz University,
PO Box 80203 Jeddah, Saudi Arabia
;
    'Tiekink, Edward R. T.' .
;
Department of Chemistry, University of Malaya,
50603 Kuala Lumpur, Malaysia
;
data_I
_audit_creation_method     SHELXL-97
_chemical_name_systematic
;
4,5-Diphenoxybenzene-1,2-dicarbonitrile
;
_chemical_name_common     ?
_chemical_formula_moiety     'C20 H12 N2 O2'
_chemical_formula_sum     'C20 H12 N2 O2'
_chemical_formula_iupac     'C20 H12 N2 O2'
_chemical_formula_weight     312.32
_chemical_melting_point     ?
_symmetry_cell_setting     orthorhombic
_symmetry_space_group_name_H-M     'P 21 21 21'
_symmetry_space_group_name_Hall     'P 2ac 2ab'
loop_
    _symmetry_equiv_pos_as_xyz
    'x, y, z'
    '-x+1/2, -y, z+1/2'
    'x+1/2, -y+1/2, -z'
    '-x, y+1/2, -z+1/2'
_cell_length_a     5.6543(4)
_cell_length_b     13.5163(9)
_cell_length_c     19.9498(17)
_cell_angle_alpha     90.00
_cell_angle_beta     90.00
_cell_angle_gamma     90.00
_cell_volume     1524.7(2)
_cell_formula_units_Z     4
_cell_measurement_reflns_used     1267
_cell_measurement_theta_min     2.5326
_cell_measurement_theta_max     27.5009
_cell_measurement_temperature     100(2)
_exptl_crystal_description     block
_exptl_crystal_colour     colourless
_exptl_crystal_size_max     0.30
_exptl_crystal_size_mid     0.10
_exptl_crystal_size_min     0.10
_exptl_crystal_density_diffrn     1.361
_exptl_crystal_density_meas     ?
_exptl_crystal_density_method     'not measured'
_exptl_crystal_F_000     648
_exptl_absorpt_coefficient_mu     0.090
_exptl_absorpt_correction_type     multi-scan
_exptl_absorpt_process_details     '(CrysAlis PRO; Agilent, 2010)'
_exptl_absorpt_correction_T_min     0.9736
_exptl_absorpt_correction_T_max     0.9911
_diffrn_ambient_temperature     100(2)
_diffrn_radiation_type     MoK\a
_diffrn_radiation_wavelength     0.71073
_diffrn_radiation_source     'SuperNova (Mo) X-ray Source'
_diffrn_radiation_monochromator     Mirror
_diffrn_measurement_device_type
                  'Agilent SuperNova Dual diffractometer with an Atlas detector'
_diffrn_measurement_method     '\w scan'
_diffrn_detector_area_resol_mean     10.4041
_diffrn_reflns_number     4325
_diffrn_reflns_av_R_equivalents     0.0518
_diffrn_reflns_av_sigmaI/netI     0.0758
_diffrn_reflns_theta_min     2.54
_diffrn_reflns_theta_max     27.56
_diffrn_reflns_theta_full     27.56
_diffrn_measured_fraction_theta_max     0.987
_diffrn_measured_fraction_theta_full     0.987
_diffrn_reflns_limit_h_min     -7
_diffrn_reflns_limit_h_max     7
_diffrn_reflns_limit_k_min     -17
_diffrn_reflns_limit_k_max     16
_diffrn_reflns_limit_l_min     -25
_diffrn_reflns_limit_l_max     17
_diffrn_standards_number     0
_diffrn_standards_interval_count     0
_diffrn_standards_interval_time     0
_diffrn_standards_decay_%     0
_refine_special_details
;
Refinement of <i>F</i>^2^ against ALL reflections. The weighted <i>R</i>-factor
<i>wR</i> and goodness of fit <i>S</i> are based on <i>F</i>^2^, conventional
<i>R</i>-factors <i>R</i> are based on <i>F</i>, with <i>F</i> set to zero for
negative <i>F</i>^2^. The threshold expression of <i>F</i>^2^ >
2\s(<i>F</i>^2^) is used only for calculating <i>R</i>-factors(gt) <i>etc</i>.
and is not relevant to the choice of reflections for refinement.
<i>R</i>-factors based on <i>F</i>^2^ are statistically about twice as large
as those based on <i>F</i>, and <i>R</i>- factors based on ALL data will be
even larger.
;
_reflns_number_total     2029
_reflns_number_gt     1498
_reflns_threshold_expression     I>2\s(I)
_refine_ls_structure_factor_coef     Fsqd
_refine_ls_matrix_type     full
_refine_ls_R_factor_all     0.0800
_refine_ls_R_factor_gt     0.0538
_refine_ls_wR_factor_gt     0.1074
_refine_ls_wR_factor_ref     0.1176
_refine_ls_goodness_of_fit_ref     1.010
_refine_ls_restrained_S_all     1.010
_refine_ls_number_reflns     2029
_refine_ls_number_parameters     217
_refine_ls_number_restraints     0
_refine_ls_hydrogen_treatment     constr
_refine_ls_weighting_scheme     calc
_refine_ls_weighting_details
         'calc w=1/[\s^2^(Fo^2^)+(0.0522P)^2^+0.0000P] where P=(Fo^2^+2Fc^2^)/3'
_atom_sites_solution_hydrogens     geom
_atom_sites_solution_primary     direct
_atom_sites_solution_secondary     difmap
_refine_ls_shift/su_max     0.000
_refine_ls_shift/su_mean     0.000
_refine_diff_density_max     0.262
_refine_diff_density_min     -0.255
_refine_ls_extinction_method     none
_refine_ls_extinction_coef     ?
_refine_ls_abs_structure_details     ?
_refine_ls_abs_structure_Flack     ?
loop_
    _atom_type_symbol
    _atom_type_description
    _atom_type_scat_dispersion_real
    _atom_type_scat_dispersion_imag
    _atom_type_scat_source
    'C' 'C' 0.0033 0.0016
                         'International Tables Vol C Tables 4.2.6.8 and 6.1.1.4'
    'H' 'H' 0.0000 0.0000
                         'International Tables Vol C Tables 4.2.6.8 and 6.1.1.4'
    'N' 'N' 0.0061 0.0033
                         'International Tables Vol C Tables 4.2.6.8 and 6.1.1.4'
    'O' 'O' 0.0106 0.0060
                         'International Tables Vol C Tables 4.2.6.8 and 6.1.1.4'
_computing_data_collection     'CrysAlis PRO (Agilent, 2010)'
_computing_cell_refinement     'CrysAlis PRO (Agilent, 2010)'
_computing_data_reduction     'CrysAlis PRO (Agilent, 2010)'
_computing_structure_solution     'SHELXS97 (Sheldrick, 2008)'
_computing_structure_refinement     'SHELXL97 (Sheldrick, 2008)'
_computing_molecular_graphics
;
ORTEP-3 (Farrugia, 1997) and DIAMOND (Brandenburg, 2006)
;
_computing_publication_material     'publCIF (Westrip, 2010)'
loop_
    _atom_site_type_symbol
    _atom_site_label
    _atom_site_fract_x
    _atom_site_fract_y
    _atom_site_fract_z
    _atom_site_U_iso_or_equiv
    _atom_site_adp_type
    _atom_site_calc_flag
    _atom_site_refinement_flags
    _atom_site_occupancy
    _atom_site_symmetry_multiplicity
    _atom_site_disorder_assembly
    _atom_site_disorder_group
    O O1 0.7480(4) 0.46056(17) 0.21758(11) 0.0246(5) Uani d . 1 1 . .
    O O2 0.8019(4) 0.49051(16) 0.08401(11) 0.0237(6) Uani d . 1 1 . .
    N N1 1.6503(5) 0.2459(2) 0.05129(14) 0.0276(7) Uani d . 1 1 . .
    N N2 1.5732(5) 0.1975(2) 0.24912(15) 0.0302(7) Uani d . 1 1 . .
    C C1 0.9365(6) 0.4161(2) 0.18642(16) 0.0205(7) Uani d . 1 1 . .
    C C2 0.9635(6) 0.4325(2) 0.11812(16) 0.0191(7) Uani d . 1 1 . .
    C C3 1.1429(6) 0.3878(2) 0.08308(17) 0.0217(7) Uani d . 1 1 . .
    H H3 1.1582 0.3992 0.0363 0.026 Uiso calc R 1 1 . .
    C C4 1.3028(6) 0.3257(2) 0.11572(16) 0.0215(8) Uani d . 1 1 . .
    C C5 1.2763(6) 0.3093(2) 0.18456(16) 0.0197(7) Uani d . 1 1 . .
    C C6 1.0916(6) 0.3539(2) 0.21997(17) 0.0196(7) Uani d . 1 1 . .
    H H6 1.0724 0.3417 0.2665 0.024 Uiso calc R 1 1 . .
    C C7 1.4946(6) 0.2810(2) 0.07954(16) 0.0218(7) Uani d . 1 1 . .
    C C8 1.4418(6) 0.2465(2) 0.22039(16) 0.0220(7) Uani d . 1 1 . .
    C C9 0.7792(6) 0.4909(2) 0.28421(16) 0.0210(7) Uani d . 1 1 . .
    C C10 0.6053(6) 0.4644(3) 0.32990(17) 0.0262(8) Uani d . 1 1 . .
    H H10 0.4760 0.4240 0.3168 0.031 Uiso calc R 1 1 . .
    C C11 0.6253(6) 0.4987(3) 0.39549(17) 0.0272(8) Uani d . 1 1 . .
    H H11 0.5082 0.4813 0.4275 0.033 Uiso calc R 1 1 . .
    C C12 0.8137(6) 0.5579(2) 0.41466(18) 0.0288(8) Uani d . 1 1 . .
    H H12 0.8254 0.5810 0.4595 0.035 Uiso calc R 1 1 . .
    C C13 0.9840(6) 0.5829(2) 0.36819(17) 0.0271(8) Uani d . 1 1 . .
    H H13 1.1136 0.6233 0.3812 0.033 Uiso calc R 1 1 . .
    C C14 0.9673(6) 0.5493(2) 0.30229(17) 0.0248(8) Uani d . 1 1 . .
    H H14 1.0848 0.5665 0.2703 0.030 Uiso calc R 1 1 . .
    C C15 0.8279(5) 0.5936(2) 0.08943(16) 0.0200(7) Uani d . 1 1 . .
    C C16 1.0254(6) 0.6379(2) 0.11785(16) 0.0220(8) Uani d . 1 1 . .
    H H16 1.1490 0.5989 0.1363 0.026 Uiso calc R 1 1 . .
    C C17 1.0384(6) 0.7406(3) 0.11868(16) 0.0244(8) Uani d . 1 1 . .
    H H17 1.1726 0.7720 0.1378 0.029 Uiso calc R 1 1 . .
    C C18 0.8576(6) 0.7979(2) 0.09186(16) 0.0251(8) Uani d . 1 1 . .
    H H18 0.8667 0.8681 0.0932 0.030 Uiso calc R 1 1 . .
    C C19 0.6632(6) 0.7514(3) 0.06305(16) 0.0253(8) Uani d . 1 1 . .
    H H19 0.5397 0.7901 0.0441 0.030 Uiso calc R 1 1 . .
    C C20 0.6483(6) 0.6491(2) 0.06170(16) 0.0233(8) Uani d . 1 1 . .
    H H20 0.5156 0.6176 0.0419 0.028 Uiso calc R 1 1 . .
loop_
    _atom_site_aniso_label
    _atom_site_aniso_U_11
    _atom_site_aniso_U_22
    _atom_site_aniso_U_33
    _atom_site_aniso_U_12
    _atom_site_aniso_U_13
    _atom_site_aniso_U_23
    O1 0.0196(12) 0.0316(12) 0.0227(12) 0.0066(12) -0.0010(10) -0.0033(10)
    O2 0.0241(14) 0.0174(10) 0.0296(13) 0.0020(10) -0.0070(11) 0.0005(10)
    N1 0.0256(16) 0.0299(15) 0.0274(16) 0.0015(15) -0.0001(14) -0.0008(14)
    N2 0.0240(16) 0.0299(15) 0.0366(18) 0.0041(15) -0.0025(15) -0.0008(14)
    C1 0.0182(16) 0.0166(14) 0.0267(19) -0.0032(15) 0.0007(15) -0.0060(14)
    C2 0.0161(16) 0.0157(15) 0.0255(18) -0.0002(14) -0.0055(14) -0.0027(13)
    C3 0.0236(17) 0.0170(14) 0.0246(19) -0.0017(14) -0.0005(16) -0.0020(14)
    C4 0.0219(19) 0.0172(16) 0.0254(19) -0.0014(15) 0.0000(15) -0.0032(14)
    C5 0.0182(16) 0.0132(13) 0.0277(18) -0.0023(14) -0.0042(15) -0.0018(14)
    C6 0.0185(17) 0.0190(15) 0.0212(17) -0.0001(15) 0.0012(14) 0.0002(14)
    C7 0.0223(18) 0.0209(16) 0.0221(18) -0.0042(16) -0.0052(16) -0.0001(14)
    C8 0.0223(17) 0.0192(15) 0.0244(18) -0.0013(16) 0.0030(15) -0.0013(15)
    C9 0.0225(17) 0.0195(15) 0.0209(17) 0.0069(15) 0.0017(15) 0.0016(14)
    C10 0.0219(18) 0.0255(16) 0.031(2) -0.0013(16) 0.0011(15) -0.0034(16)
    C11 0.0280(19) 0.0240(16) 0.030(2) 0.0015(17) 0.0061(16) 0.0008(16)
    C12 0.035(2) 0.0262(18) 0.0253(19) 0.0079(17) -0.0027(17) -0.0064(16)
    C13 0.0254(18) 0.0221(16) 0.034(2) 0.0034(16) -0.0046(17) -0.0058(15)
    C14 0.0188(16) 0.0203(16) 0.035(2) 0.0042(16) 0.0042(16) 0.0031(15)
    C15 0.0190(17) 0.0199(15) 0.0211(18) -0.0016(15) 0.0027(15) -0.0010(14)
    C16 0.0185(17) 0.0266(17) 0.0209(18) 0.0024(16) -0.0008(15) 0.0003(14)
    C17 0.0206(17) 0.0314(17) 0.0212(18) -0.0053(17) 0.0007(15) -0.0061(16)
    C18 0.0245(18) 0.0219(16) 0.0289(19) 0.0027(16) 0.0057(16) -0.0005(15)
    C19 0.0246(18) 0.0263(17) 0.0250(18) 0.0078(16) -0.0004(15) 0.0026(16)
    C20 0.0172(16) 0.0293(17) 0.0232(18) 0.0014(16) 0.0004(15) 0.0002(15)
_geom_special_details
;
All s.u.'s (except the s.u. in the dihedral angle between two l.s. planes) are
estimated using the full covariance matrix. The cell s.u.'s are taken into
account individually in the estimation of s.u.'s in distances, angles and
torsion angles; correlations between s.u.'s in cell parameters are only used
when they are defined by crystal symmetry. An approximate (isotropic)
treatment of cell s.u.'s is used for estimating s.u.'s involving l.s. planes.
;
loop_
    _geom_bond_atom_site_label_1
    _geom_bond_atom_site_label_2
    _geom_bond_site_symmetry_2
    _geom_bond_distance
    _geom_bond_publ_flag
    O1 C1 . 1.373(4) ?
    O1 C9 . 1.402(4) ?
    O2 C2 . 1.383(4) ?
    O2 C15 . 1.405(3) ?
    N1 C7 . 1.148(4) ?
    N2 C8 . 1.148(4) ?
    C1 C6 . 1.387(4) ?
    C1 C2 . 1.389(4) ?
    C2 C3 . 1.372(4) ?
    C3 C4 . 1.395(4) ?
    C3 H3 . 0.9500 ?
    C4 C5 . 1.399(4) ?
    C4 C7 . 1.436(5) ?
    C5 C6 . 1.398(5) ?
    C5 C8 . 1.452(5) ?
    C6 H6 . 0.9500 ?
    C9 C14 . 1.372(5) ?
    C9 C10 . 1.388(5) ?
    C10 C11 . 1.393(5) ?
    C10 H10 . 0.9500 ?
    C11 C12 . 1.386(5) ?
    C11 H11 . 0.9500 ?
    C12 C13 . 1.379(5) ?
    C12 H12 . 0.9500 ?
    C13 C14 . 1.394(5) ?
    C13 H13 . 0.9500 ?
    C14 H14 . 0.9500 ?
    C15 C20 . 1.379(4) ?
    C15 C16 . 1.388(4) ?
    C16 C17 . 1.390(4) ?
    C16 H16 . 0.9500 ?
    C17 C18 . 1.390(5) ?
    C17 H17 . 0.9500 ?
    C18 C19 . 1.391(5) ?
    C18 H18 . 0.9500 ?
    C19 C20 . 1.385(4) ?
    C19 H19 . 0.9500 ?
    C20 H20 . 0.9500 ?
loop_
    _geom_angle_atom_site_label_1
    _geom_angle_atom_site_label_2
    _geom_angle_atom_site_label_3
    _geom_angle_site_symmetry_1
    _geom_angle_site_symmetry_3
    _geom_angle
    _geom_angle_publ_flag
    C1 O1 C9 . . 117.4(2) ?
    C2 O2 C15 . . 117.1(2) ?
    O1 C1 C6 . . 122.5(3) ?
    O1 C1 C2 . . 117.4(3) ?
    C6 C1 C2 . . 120.1(3) ?
    C3 C2 O2 . . 119.2(3) ?
    C3 C2 C1 . . 120.7(3) ?
    O2 C2 C1 . . 120.1(3) ?
    C2 C3 C4 . . 120.4(3) ?
    C2 C3 H3 . . 119.8 ?
    C4 C3 H3 . . 119.8 ?
    C3 C4 C5 . . 119.0(3) ?
    C3 C4 C7 . . 120.5(3) ?
    C5 C4 C7 . . 120.5(3) ?
    C6 C5 C4 . . 120.5(3) ?
    C6 C5 C8 . . 119.0(3) ?
    C4 C5 C8 . . 120.5(3) ?
    C1 C6 C5 . . 119.3(3) ?
    C1 C6 H6 . . 120.3 ?
    C5 C6 H6 . . 120.3 ?
    N1 C7 C4 . . 178.9(3) ?
    N2 C8 C5 . . 179.4(4) ?
    C14 C9 C10 . . 121.7(3) ?
    C14 C9 O1 . . 121.0(3) ?
    C10 C9 O1 . . 117.2(3) ?
    C9 C10 C11 . . 118.3(3) ?
    C9 C10 H10 . . 120.9 ?
    C11 C10 H10 . . 120.9 ?
    C12 C11 C10 . . 120.9(3) ?
    C12 C11 H11 . . 119.5 ?
    C10 C11 H11 . . 119.5 ?
    C13 C12 C11 . . 119.5(3) ?
    C13 C12 H12 . . 120.2 ?
    C11 C12 H12 . . 120.2 ?
    C12 C13 C14 . . 120.4(3) ?
    C12 C13 H13 . . 119.8 ?
    C14 C13 H13 . . 119.8 ?
    C9 C14 C13 . . 119.2(3) ?
    C9 C14 H14 . . 120.4 ?
    C13 C14 H14 . . 120.4 ?
    C20 C15 C16 . . 121.4(3) ?
    C20 C15 O2 . . 115.6(3) ?
    C16 C15 O2 . . 122.9(3) ?
    C15 C16 C17 . . 118.6(3) ?
    C15 C16 H16 . . 120.7 ?
    C17 C16 H16 . . 120.7 ?
    C18 C17 C16 . . 120.9(3) ?
    C18 C17 H17 . . 119.6 ?
    C16 C17 H17 . . 119.6 ?
    C17 C18 C19 . . 119.2(3) ?
    C17 C18 H18 . . 120.4 ?
    C19 C18 H18 . . 120.4 ?
    C20 C19 C18 . . 120.5(3) ?
    C20 C19 H19 . . 119.8 ?
    C18 C19 H19 . . 119.8 ?
    C15 C20 C19 . . 119.4(3) ?
    C15 C20 H20 . . 120.3 ?
    C19 C20 H20 . . 120.3 ?
loop_
    _geom_torsion_atom_site_label_1
    _geom_torsion_atom_site_label_2
    _geom_torsion_atom_site_label_3
    _geom_torsion_atom_site_label_4
    _geom_torsion_site_symmetry_1
    _geom_torsion_site_symmetry_2
    _geom_torsion_site_symmetry_3
    _geom_torsion_site_symmetry_4
    _geom_torsion
    _geom_torsion_publ_flag
    C9 O1 C1 C6 . . . . 35.9(4) ?
    C9 O1 C1 C2 . . . . -146.5(3) ?
    C15 O2 C2 C3 . . . . -103.2(3) ?
    C15 O2 C2 C1 . . . . 80.0(4) ?
    O1 C1 C2 C3 . . . . -177.7(3) ?
    C6 C1 C2 C3 . . . . 0.0(4) ?
    O1 C1 C2 O2 . . . . -1.0(4) ?
    C6 C1 C2 O2 . . . . 176.7(3) ?
    O2 C2 C3 C4 . . . . -177.4(3) ?
    C1 C2 C3 C4 . . . . -0.7(5) ?
    C2 C3 C4 C5 . . . . 0.5(5) ?
    C2 C3 C4 C7 . . . . -178.3(3) ?
    C3 C4 C5 C6 . . . . 0.4(5) ?
    C7 C4 C5 C6 . . . . 179.1(3) ?
    C3 C4 C5 C8 . . . . -179.0(3) ?
    C7 C4 C5 C8 . . . . -0.2(5) ?
    O1 C1 C6 C5 . . . . 178.4(3) ?
    C2 C1 C6 C5 . . . . 0.9(4) ?
    C4 C5 C6 C1 . . . . -1.1(5) ?
    C8 C5 C6 C1 . . . . 178.3(3) ?
    C3 C4 C7 N1 . . . .  12E1(2)
                                ?
    C5 C4 C7 N1 . . . .  -6E1(2)
                                ?
    C6 C5 C8 N2 . . . .  -6E1(4)
                                ?
    C4 C5 C8 N2 . . . .  12E1(4)
                                ?
    C1 O1 C9 C14 . . . . 52.0(4) ?
    C1 O1 C9 C10 . . . . -131.6(3) ?
    C14 C9 C10 C11 . . . . 0.1(5) ?
    O1 C9 C10 C11 . . . . -176.3(3) ?
    C9 C10 C11 C12 . . . . 0.1(5) ?
    C10 C11 C12 C13 . . . . -0.2(5) ?
    C11 C12 C13 C14 . . . . 0.1(5) ?
    C10 C9 C14 C13 . . . . -0.1(5) ?
    O1 C9 C14 C13 . . . . 176.1(3) ?
    C12 C13 C14 C9 . . . . 0.0(5) ?
    C2 O2 C15 C20 . . . . -172.5(3) ?
    C2 O2 C15 C16 . . . . 10.5(4) ?
    C20 C15 C16 C17 . . . . 0.8(5) ?
    O2 C15 C16 C17 . . . . 177.7(3) ?
    C15 C16 C17 C18 . . . . 0.2(5) ?
    C16 C17 C18 C19 . . . . -0.9(5) ?
    C17 C18 C19 C20 . . . . 0.7(5) ?
    C16 C15 C20 C19 . . . . -1.0(5) ?
    O2 C15 C20 C19 . . . . -178.1(3) ?
    C18 C19 C20 C15 . . . . 0.2(5) ?
loop_
    _geom_hbond_atom_site_label_D
    _geom_hbond_atom_site_label_H
    _geom_hbond_atom_site_label_A
    _geom_hbond_site_symmetry_A
    _geom_hbond_distance_DH
    _geom_hbond_distance_HA
    _geom_hbond_distance_DA
    _geom_hbond_angle_DHA
    C13 H13 N1 4_855 0.95 2.52 3.422(4) 159
