# Supplementary material for: 4,5-Diphen­oxy­benzene-1,2-dicarbo­nitrile
Source: Acta Crystallogr Sect E Struct Rep Online. 2012 Feb 4;68(Pt 3):o601. doi: 10.1107/S1600536812004060 (PMC3297324; doi:10.1107/S1600536812004060)
Supplement: Supplementary file 2 [file e-68-0o601-Isup2.hkl]

#
# h,k,l, Fc-squared, Fo-squared, sigma(Fo-squared) and status flag
#
data_I
_shelx_title '  P212121'
_shelx_refln_list_code          4
_shelx_F_calc_maximum      166.57
_exptl_crystal_F_000       648.00
_reflns_d_resolution_high  0.7680
 
loop_
 _symmetry_equiv_pos_as_xyz
 'x, y, z'
 '-x+1/2, -y, z+1/2'
 'x+1/2, -y+1/2, -z'
 '-x, y+1/2, -z+1/2'
 
_cell_length_a     5.6543
_cell_length_b    13.5163
_cell_length_c    19.9498
_cell_angle_alpha  90.000
_cell_angle_beta   90.000
_cell_angle_gamma  90.000
 
_shelx_F_squared_multiplier     1.000
 
loop_
 _refln_index_h
 _refln_index_k
 _refln_index_l
 _refln_F_squared_calc
 _refln_F_squared_meas
 _refln_F_squared_sigma
 _refln_observed_status
   2   0   0      119.32      113.41     12.80 o
   4   0   0       43.53       52.63     13.90 o
   6   0   0      147.26       81.17     23.21 o
   1   1   0    11420.69    11429.73     59.17 o
   2   1   0      174.61      182.60     10.90 o
   3   1   0      198.13      186.90     13.58 o
   4   1   0       14.87       -1.13      8.60 o
   5   1   0      152.43      146.50     16.60 o
   6   1   0      508.57      529.01     33.13 o
   7   1   0       35.20       50.68     20.51 o
   0   2   0      137.29      125.96      7.00 o
   1   2   0       23.55       25.02      2.49 o
   2   2   0     1572.81     1678.67     29.85 o
   3   2   0      184.88      204.71     13.81 o
   4   2   0      287.14      316.69     20.11 o
   5   2   0      912.31      981.07     39.23 o
   6   2   0       81.59       87.83     25.45 o
   7   2   0        0.10      -17.72     22.23 o
   1   3   0    22345.42    23046.43    223.22 o
   2   3   0      660.22      720.43     13.45 o
   3   3   0       27.58      101.31      9.11 o
   4   3   0      100.90      114.13      9.31 o
   5   3   0      365.39      365.31     18.24 o
   6   3   0       45.08       33.69     18.09 o
   7   3   0        1.56      -16.15     21.10 o
   0   4   0     5854.97     5879.79     63.40 o
   1   4   0     1276.90     1275.09     40.33 o
   2   4   0      733.52      762.24     17.43 o
   3   4   0      292.31      337.29     15.00 o
   4   4   0       93.40      131.11      9.40 o
   5   4   0      199.08      196.38     16.70 o
   6   4   0       13.35       30.00     24.52 o
   7   4   0       74.97       72.73     29.25 o
   1   5   0        9.87        7.42      4.00 o
   2   5   0       36.19       41.38      3.92 o
   3   5   0      290.97      292.12     22.97 o
   4   5   0      522.23      510.22     20.22 o
   5   5   0       88.66       97.98     16.78 o
   6   5   0       24.22       12.16     17.93 o
   7   5   0      126.57      126.41     37.47 o
   0   6   0      598.98      627.98     26.10 o
   1   6   0      439.93      410.55     15.80 o
   2   6   0     2527.42     2694.61     38.10 o
   3   6   0       18.61       10.98      9.44 o
   4   6   0        7.53        7.66      4.88 o
   5   6   0        4.34        3.75     16.64 o
   6   6   0      206.63      246.18     38.36 o
   1   7   0      454.45      465.89     28.11 o
   2   7   0       46.92       58.50     29.79 o
   3   7   0      255.21      256.17     30.61 o
   4   7   0     1339.77     1001.12    257.46 o
   5   7   0      236.11      235.68     37.08 o
   6   7   0        9.03        0.17     15.06 o
   0   8   0      239.56      226.57     19.81 o
   1   8   0       11.82        0.79      6.43 o
   2   8   0       36.51       38.80     22.18 o
   3   8   0        0.49      -21.91     21.91 o
   4   8   0      305.65      332.40     39.90 o
   5   8   0      152.51      135.79     30.03 o
   6   8   0       64.87       69.21     26.81 o
   1   9   0        2.20       23.81     26.96 o
   2   9   0       93.60      102.14     22.81 o
   3   9   0      217.32      436.01     48.01 o
   4   9   0       45.94       23.49     19.39 o
   5   9   0        6.58        2.12     18.49 o
   6   9   0       14.31       23.29     18.81 o
   0  10   0       39.11       31.35     10.89 o
   1  10   0       71.01       69.42      9.76 o
   2  10   0      280.62      348.13     19.49 o
   3  10   0      863.81      992.69     65.18 o
   4  10   0        5.29        6.79     21.95 o
   5  10   0       93.66       83.21     27.39 o
   6  10   0        0.50      -22.21     22.21 o
   1  11   0        0.45      -11.37     13.29 o
   2  11   0      387.17      460.71     22.71 o
   3  11   0      129.45      117.56     12.23 o
   4  11   0      171.99      185.03     34.26 o
   5  11   0        5.57       49.30     22.26 o
   0  12   0      409.10      435.01     33.52 o
   1  12   0       27.03        5.94     11.72 o
   2  12   0        9.13       20.61      7.90 o
   3  12   0       49.36       41.40     19.19 o
   4  12   0       10.83       39.90     23.10 o
   5  12   0       68.87      109.13     32.60 o
   1  13   0      361.94      328.42     17.96 o
   2  13   0      139.23      121.96     24.70 o
   3  13   0        9.46      -17.60     17.60 o
   4  13   0       10.49       -2.82     21.11 o
   0  14   0        5.77       36.42     15.06 o
   1  14   0        2.07       34.43     18.25 o
   2  14   0      213.29      202.80     32.70 o
   3  14   0       14.28       25.56     18.12 o
   4  14   0        7.72      -17.80     22.22 o
   1  15   0        0.33       19.53      9.32 o
   2  15   0       24.95       63.15     36.53 o
   3  15   0       12.94       14.50     21.53 o
   0  16   0      221.16      234.13     30.16 o
   1  16   0      131.03      160.45     18.36 o
   2  16   0       31.65       21.24     16.01 o
   3  16   0       51.04       57.94     16.77 o
   1  17   0        1.40       -4.31     14.61 o
   1   0   1     2656.19     2637.07     39.07 o
   2   0   1      105.79      113.64     12.76 o
   3   0   1      201.17      230.96     14.93 o
   4   0   1        2.30       -2.89      7.76 o
   5   0   1      200.87      226.55     19.96 o
   6   0   1       24.19       32.96     14.78 o
   7   0   1        2.59       17.71     16.57 o
   1   1   1     2756.77     2772.17     22.10 o
   2   1   1       17.55       16.07      5.02 o
   3   1   1      187.92      179.92      9.48 o
   4   1   1      158.09      149.67     10.21 o
   5   1   1      129.21      120.63     11.22 o
   6   1   1      690.27      778.84     29.22 o
   7   1   1        1.09       -9.07      9.07 o
   1   2   1     4433.11     4603.84     62.62 o
   2   2   1     2758.49     2962.61     31.56 o
   3   2   1       44.01       44.13      5.36 o
   4   2   1       18.25        5.32      5.41 o
   5   2   1      809.21      846.65     25.92 o
   6   2   1      197.21      228.55     19.03 o
   7   2   1      132.46      105.38     15.55 o
   0   3   1     1718.36     1630.86     52.31 o
   1   3   1     1236.00     1335.14     32.48 o
   2   3   1      127.90      123.83      5.61 o
   3   3   1      796.81      892.76     16.24 o
   4   3   1       17.93       11.25      4.23 o
   5   3   1      202.91      229.97     13.63 o
   6   3   1       20.95       19.85      8.72 o
   7   3   1       31.65       15.45     13.09 o
   0   4   1        8.46        9.67      3.63 o
   1   4   1     4376.68     4503.13     41.43 o
   2   4   1      215.84      207.80      7.00 o
   3   4   1      101.26      102.57      7.27 o
   4   4   1        7.39        8.14      4.58 o
   5   4   1      349.69      383.57     13.73 o
   6   4   1      263.75      289.68     28.49 o
   7   4   1       51.11       36.65     16.52 o
   0   5   1     1693.91     1707.03     38.28 o
   1   5   1     2183.73     2254.37     24.58 o
   2   5   1      154.48      159.08      7.15 o
   3   5   1       49.67       49.65      5.91 o
   4   5   1      261.68      269.93     16.54 o
   5   5   1       26.32       21.32      7.19 o
   6   5   1      133.77      140.69     31.33 o
   7   5   1      168.19      185.90     26.64 o
   0   6   1      848.26      901.98     18.34 o
   1   6   1     1350.44     1320.97     47.98 o
   2   6   1     2036.79     2018.58     41.59 o
   3   6   1       40.87       29.26      7.05 o
   4   6   1      587.59      464.79     57.80 o
   5   6   1       66.24       42.23     13.80 o
   6   6   1        0.27       -2.82     14.69 o
   0   7   1      118.81      154.63      8.78 o
   1   7   1      539.06      533.50     10.54 o
   2   7   1     1025.08     1026.21     17.58 o
   3   7   1        2.97        1.25      4.16 o
   4   7   1      735.22      661.12     61.69 o
   5   7   1       78.90      111.40     19.86 o
   6   7   1       14.20        8.59     11.97 o
   0   8   1      691.49      685.93     18.83 o
   1   8   1       47.51       42.74      6.11 o
   2   8   1      650.47      636.19     15.08 o
   3   8   1      215.25      203.93     21.62 o
   4   8   1        0.58        4.53      7.35 o
   5   8   1       41.73       68.07     17.96 o
   6   8   1      103.45      114.39     21.81 o
   0   9   1      263.37      288.16     15.73 o
   1   9   1      488.60      527.32     15.56 o
   2   9   1      347.00      356.49     12.41 o
   3   9   1     1650.53     1696.29     57.20 o
   4   9   1      136.52      123.16     19.38 o
   5   9   1       44.85       29.90     15.77 o
   6   9   1        7.96       10.55     13.42 o
   0  10   1       61.97       61.17     12.74 o
   1  10   1       58.06       27.89     12.30 o
   2  10   1     1079.07     1126.59     22.81 o
   3  10   1      490.45      476.51     19.95 o
   4  10   1      225.11      240.02     25.81 o
   5  10   1        9.32        4.03     27.08 o
   6  10   1        6.56        8.90     13.44 o
   0  11   1       15.55       14.40      6.77 o
   1  11   1      156.85       79.23     52.42 o
   2  11   1      383.28      419.33     17.53 o
   3  11   1      107.09      103.86     10.38 o
   4  11   1        1.25       18.47     15.04 o
   5  11   1       23.30       29.90     15.01 o
   0  12   1      266.35      296.42     19.08 o
   1  12   1       69.72       55.54      9.05 o
   2  12   1      186.04      138.24     32.62 o
   3  12   1       28.01       25.89      7.28 o
   4  12   1       42.02       23.84     22.44 o
   5  12   1       41.38       36.73     18.48 o
   0  13   1        2.24        4.83      8.34 o
   1  13   1       27.94       79.16     14.40 o
   2  13   1       26.54       12.24      5.40 o
   3  13   1        4.43        4.50     11.27 o
   4  13   1       41.04       28.61     15.37 o
   0  14   1       30.94       52.86     11.16 o
   1  14   1      225.93      213.35     13.27 o
   2  14   1       89.18      103.31     22.34 o
   3  14   1       10.50        9.39     11.18 o
   4  14   1        3.82      -14.23     15.18 o
   0  15   1       24.61       29.42     10.03 o
   1  15   1       80.49       81.30      8.76 o
   2  15   1      118.84      131.94     23.34 o
   3  15   1       75.35       77.98     18.87 o
   0  16   1       51.57       67.94     31.12 o
   1  16   1       64.57       91.78     13.04 o
   2  16   1       16.71       29.98     10.68 o
   3  16   1       14.47       26.22     14.44 o
   0  17   1        0.82       -0.77      7.07 o
   1  17   1       27.16       44.33     14.60 o
   2   0   2      761.78      817.61     22.23 o
   3   0   2      206.68      184.04     18.83 o
   4   0   2      748.78      792.24     31.29 o
   5   0   2      287.54      264.92     21.49 o
   6   0   2     1458.38     1575.42    104.91 o
   7   0   2        3.06        7.91     14.57 o
   0   1   2     1485.39     1372.95     24.02 o
   1   1   2      867.95      906.16     20.48 o
   2   1   2      504.88      527.22     12.74 o
   3   1   2      126.15      124.07     14.53 o
   4   1   2      252.61      242.55     12.78 o
   5   1   2      425.22      418.39     18.84 o
   6   1   2       10.66        8.29     10.54 o
   7   1   2       16.87       43.07     13.59 o
   0   2   2     2017.19     1791.28     31.89 o
   1   2   2      264.21      274.87      8.48 o
   2   2   2     1299.80     1384.13     22.41 o
   3   2   2      503.28      520.49     34.00 o
   4   2   2      119.31      105.01      8.90 o
   5   2   2      787.60      834.13     30.82 o
   6   2   2      282.76      301.76     22.48 o
   7   2   2      140.64      146.65     25.34 o
   0   3   2     7507.05     6852.38     47.94 o
   1   3   2    13156.85    13141.36     98.66 o
   2   3   2      212.13      243.92      9.30 o
   3   3   2      228.51      230.52     41.31 o
   4   3   2       33.95       25.49      5.67 o
   5   3   2      297.52      296.58     15.51 o
   6   3   2       11.45        7.54      8.10 o
   7   3   2       68.17      112.59     30.32 o
   0   4   2       81.14       77.29      6.67 o
   1   4   2     1346.23     1367.70     20.49 o
   2   4   2       96.73      106.48      5.33 o
   3   4   2      793.57      882.32     14.32 o
   4   4   2      656.53      685.49     15.43 o
   5   4   2       91.06       88.27      7.66 o
   6   4   2       82.50       85.71     13.46 o
   7   4   2        5.89       31.19     17.84 o
   0   5   2      351.02      349.32     13.65 o
   1   5   2      520.00      480.95     17.71 o
   2   5   2      670.57      711.35     16.88 o
   3   5   2      194.60      188.75      8.61 o
   4   5   2      875.70      847.20     27.16 o
   5   5   2      146.48      153.14     10.71 o
   6   5   2        2.98       -1.16     14.29 o
   7   5   2       27.49       36.29     18.37 o
   0   6   2      541.00      536.27     18.05 o
   1   6   2      366.31      343.08     26.48 o
   2   6   2     1743.36     1762.70     31.42 o
   3   6   2       23.26       16.18      3.43 o
   4   6   2       37.67       30.23      5.35 o
   5   6   2        3.43      -10.78     11.80 o
   6   6   2        8.29        3.37     11.72 o
   0   7   2      225.11      241.42     19.54 o
   1   7   2      301.46      330.17     11.87 o
   2   7   2      887.91      847.58     19.52 o
   3   7   2      258.18      262.67     13.75 o
   4   7   2      193.77      165.34     13.33 o
   5   7   2        9.97       -6.58     13.31 o
   6   7   2       80.21       93.29     19.37 o
   0   8   2     1185.02      761.39    511.73 o
   1   8   2      446.46      455.03     10.97 o
   2   8   2      200.77      187.13     13.83 o
   3   8   2      625.48      589.83     20.48 o
   4   8   2      234.22      223.04     15.76 o
   5   8   2       85.62       75.54     16.82 o
   6   8   2       14.22       12.98     16.36 o
   0   9   2       52.88       34.14     10.18 o
   1   9   2      131.46      139.76      9.41 o
   2   9   2      177.49      177.28     13.94 o
   3   9   2     1303.48     1345.38     33.44 o
   4   9   2       52.74       32.74     13.15 o
   5   9   2       27.67       19.08     14.39 o
   6   9   2       49.68       59.11     18.46 o
   0  10   2       31.51       17.61      9.51 o
   1  10   2       10.78       12.73      3.95 o
   2  10   2       92.03      104.77     22.89 o
   3  10   2      117.02      124.94     29.61 o
   4  10   2        6.26        5.57     21.45 o
   5  10   2       81.93       62.11     18.73 o
   6  10   2       50.30       38.68     17.14 o
   0  11   2       33.51       16.97      9.87 o
   1  11   2      144.31      139.32     12.84 o
   2  11   2      471.38      354.33    101.22 o
   3  11   2       37.00       32.70     12.10 o
   4  11   2      132.68      135.60     32.13 o
   5  11   2       42.19       46.65     17.59 o
   0  12   2      124.13      140.76     14.79 o
   1  12   2       42.20       37.50      9.80 o
   2  12   2      156.43      167.34     12.58 o
   3  12   2       24.18       27.99      8.03 o
   4  12   2       40.48       26.44     15.20 o
   5  12   2        6.63        8.01     22.19 o
   0  13   2       55.17       47.55      8.18 o
   1  13   2       38.04       26.75      7.50 o
   2  13   2      241.23      231.82     13.72 o
   3  13   2       43.18       50.72     14.61 o
   4  13   2       84.29       70.70     19.22 o
   0  14   2       17.46       29.73      7.75 o
   1  14   2       75.23       89.86      9.94 o
   2  14   2        4.60       18.50      8.05 o
   3  14   2       10.30       18.02     12.54 o
   4  14   2       78.58       69.63     33.10 o
   0  15   2       22.33       27.90     10.02 o
   1  15   2      102.98      116.42      9.80 o
   2  15   2       97.93      144.07     20.79 o
   3  15   2       14.54       34.37     14.88 o
   0  16   2        0.97       17.10      9.85 o
   1  16   2      115.53      134.25     13.81 o
   2  16   2       50.67       62.30     15.83 o
   3  16   2       24.65       -1.11     18.77 o
   0  17   2        0.60        6.17     23.08 o
   1  17   2        9.25       28.56     12.46 o
   1   0   3     1462.08     1485.73     27.72 o
   2   0   3     2242.74     2434.63     56.00 o
   3   0   3        6.96       28.44      7.52 o
   4   0   3       86.34       94.71     17.28 o
   5   0   3      101.32      111.28     22.43 o
   6   0   3       33.47       83.48     29.94 o
   7   0   3       34.32       30.64     18.18 o
   0   1   3     2006.69     1782.37     22.03 o
   1   1   3     3662.36     3711.96     59.12 o
   2   1   3       61.81       68.56      6.39 o
   3   1   3       77.80       94.98      8.79 o
   4   1   3      301.77      283.31     28.16 o
   5   1   3      702.41      736.99     29.05 o
   6   1   3      180.29      188.99     21.67 o
   7   1   3        0.81        2.65     11.24 o
   0   2   3      955.44      877.61     25.11 o
   1   2   3       16.79       27.41      4.90 o
   2   2   3      130.69      138.71      7.98 o
   3   2   3     1183.19     1365.43     39.69 o
   4   2   3      305.19      304.58     15.80 o
   5   2   3      570.52      576.67     24.35 o
   6   2   3       50.14       53.03     13.41 o
   7   2   3      150.73      155.57     21.14 o
   0   3   3     2004.20     1940.17     40.61 o
   1   3   3     2280.54     2332.40     31.52 o
   2   3   3     1318.38     1442.57     23.10 o
   3   3   3      328.56      387.38     19.24 o
   4   3   3      156.52      182.97     11.15 o
   5   3   3       15.95        8.28      6.46 o
   6   3   3        6.55        4.04      7.85 o
   7   3   3        7.25       13.41     22.77 o
   0   4   3     3241.34     3118.68     58.82 o
   1   4   3     1103.06     1103.19     19.82 o
   2   4   3      686.99      711.98     13.84 o
   3   4   3      116.69      110.47     10.88 o
   4   4   3       32.69       40.03      4.84 o
   5   4   3      418.25      399.02     13.78 o
   6   4   3       54.24       49.82     10.70 o
   7   4   3      267.65      365.54     50.22 o
   0   5   3       13.42        9.17      4.42 o
   1   5   3      116.52      108.57      6.45 o
   2   5   3      615.19      650.20     18.44 o
   3   5   3      370.18      369.29     41.22 o
   4   5   3      475.72      474.70     16.25 o
   5   5   3       64.28       53.27      6.98 o
   6   5   3        4.01        7.72     11.66 o
   7   5   3      152.79      157.93     37.89 o
   0   6   3     1745.07     1775.67     63.59 o
   1   6   3      740.54      762.02     13.32 o
   2   6   3     1953.38     1968.25     40.38 o
   3   6   3        4.54       22.94      5.98 o
   4   6   3       67.47       59.26      6.44 o
   5   6   3       37.10       25.53      7.75 o
   6   6   3       62.75       43.90     14.72 o
   0   7   3      345.93      352.50     16.42 o
   1   7   3      279.21      258.75      9.49 o
   2   7   3      337.21      327.90     13.63 o
   3   7   3        3.83        3.14      4.99 o
   4   7   3      200.47      173.71     13.15 o
   5   7   3      161.87      150.36     36.17 o
   6   7   3       11.16       24.58     14.52 o
   1   8   3      148.33      136.55     15.79 o
   2   8   3       12.31       13.58      2.85 o
   3   8   3      535.58      536.26     19.30 o
   4   8   3        1.22        4.72      6.78 o
   5   8   3       30.99       11.02     11.23 o
   6   8   3       92.63      124.71     25.34 o
   1   9   3      232.33      146.25     58.61 o
   2   9   3      365.23      348.21     11.56 o
   3   9   3      776.01      757.14     38.69 o
   4   9   3       60.75       34.51     13.47 o
   5   9   3       37.10       17.64     14.22 o
   6   9   3        2.35        3.89     22.34 o
   0  10   3       25.53       25.54     11.01 o
   1  10   3      173.38      173.35      9.38 o
   2  10   3        2.23       -6.60      7.28 o
   3  10   3      984.06     1041.65     31.55 o
   4  10   3       59.65       44.92     15.44 o
   5  10   3       12.13      -10.22     13.88 o
   0  11   3      217.01      225.78     17.02 o
   1  11   3       79.67       79.76      7.85 o
   2  11   3       90.46      116.28     17.50 o
   3  11   3      349.43      213.99     93.63 o
   4  11   3       49.21       46.33     17.02 o
   5  11   3      102.18       84.79     20.42 o
   0  12   3      316.67      299.15     20.24 o
   1  12   3      136.93      126.60      9.04 o
   2  12   3       72.64       95.79     11.50 o
   3  12   3      535.85      642.54     38.99 o
   4  12   3      236.11      198.07     25.78 o
   5  12   3       78.08       61.83     21.54 o
   0  13   3        1.19        8.03      7.65 o
   1  13   3       81.33       71.27     10.02 o
   2  13   3      131.88      150.97     10.73 o
   3  13   3        5.94        0.31     10.29 o
   4  13   3        6.88       19.46     22.37 o
   0  14   3      138.68      131.41     12.53 o
   1  14   3       20.99       30.18      7.23 o
   2  14   3      144.08      135.94     13.73 o
   3  14   3        9.86       13.93     11.77 o
   4  14   3       81.17       69.16     19.33 o
   0  15   3        5.62        8.98      6.88 o
   1  15   3       23.50       43.22      8.18 o
   2  15   3      128.11      158.35     21.62 o
   3  15   3       30.62       29.08     14.13 o
   0  16   3       23.10       15.59      9.61 o
   1  16   3      101.60      118.10     12.25 o
   2  16   3       20.49       14.12     12.44 o
   0  17   3       15.73       27.13     19.43 o
   1  17   3       84.00      101.87     17.53 o
   0   0   4     9648.10     8620.11     75.33 o
   1   0   4     6423.74     6633.48     73.68 o
   2   0   4      368.36      350.97     22.48 o
   3   0   4      120.30      120.54     16.92 o
   5   0   4      163.92      154.78     24.77 o
   6   0   4      786.67      822.28     59.05 o
   7   0   4       36.60       45.09     21.64 o
   0   1   4     1932.11     1788.24     26.24 o
   1   1   4      631.06      661.08      9.44 o
   2   1   4      507.46      533.85     12.18 o
   3   1   4     1089.02     1265.65     62.92 o
   5   1   4       32.31       26.21     10.93 o
   6   1   4      336.12      353.10     28.12 o
   7   1   4       30.49       30.87     12.41 o
   0   2   4      813.96      762.23     25.88 o
   1   2   4     4698.08     4715.36     25.39 o
   2   2   4      602.88      657.56     13.17 o
   3   2   4       37.41       37.22      5.47 o
   4   2   4      407.82      469.95     24.68 o
   5   2   4      134.74      141.26     17.39 o
   6   2   4       23.96       15.00     10.64 o
   7   2   4       19.35       15.28     11.97 o
   0   3   4      466.78      454.52     21.70 o
   1   3   4      666.60      660.46     11.87 o
   2   3   4      269.33      289.89     19.64 o
   3   3   4      301.01      302.68     12.46 o
   4   3   4       86.13       90.10     12.17 o
   5   3   4      160.88      159.71     12.07 o
   6   3   4       79.68       77.94     14.87 o
   7   3   4      206.06      208.07     37.67 o
   0   4   4      367.69      348.78     20.36 o
   1   4   4     2533.10     2541.58     37.54 o
   2   4   4      922.73      989.18     22.10 o
   3   4   4      197.06      216.97     11.45 o
   4   4   4      362.44      361.34      9.69 o
   5   4   4        5.31        6.91      3.28 o
   6   4   4       48.11       49.16     12.35 o
   7   4   4      122.98      145.14     37.11 o
   0   5   4       24.06       21.25      4.28 o
   1   5   4      507.78      541.19     15.85 o
   2   5   4      300.29      341.99     13.69 o
   3   5   4      238.50      230.18     11.39 o
   4   5   4       91.11       71.85      8.34 o
   5   5   4       26.46       14.80      3.15 o
   6   5   4       25.34       39.32     20.09 o
   0   6   4      210.28      200.54     12.37 o
   1   6   4      274.51      280.16     12.17 o
   2   6   4      455.08      463.76     16.21 o
   3   6   4       64.93       60.92      9.25 o
   4   6   4      313.99      309.54     13.26 o
   5   6   4       85.05       71.45     10.31 o
   6   6   4        2.71       -5.67     15.56 o
   0   7   4      732.11      642.76    119.76 o
   1   7   4       61.20       56.51      5.11 o
   2   7   4     1287.35     1342.96     32.48 o
   3   7   4       29.46       20.07      6.86 o
   4   7   4       14.25        5.93      3.86 o
   5   7   4      228.80      254.97     26.71 o
   6   7   4       42.95       26.99     22.42 o
   0   8   4        1.01       11.64      8.10 o
   1   8   4      660.49      443.14    168.68 o
   2   8   4      253.21      198.62     27.41 o
   3   8   4       97.16       93.45      9.50 o
   4   8   4      104.09       96.76     10.92 o
   5   8   4       42.24       23.18     11.76 o
   6   8   4       18.84       32.54     25.54 o
   0   9   4      423.47      445.12     28.34 o
   1   9   4      112.41      102.35     17.46 o
   2   9   4      317.30      230.45     87.49 o
   3   9   4      154.57      129.17     10.07 o
   4   9   4       92.42       99.28     17.80 o
   5   9   4       45.15       33.51     13.81 o
   6   9   4        1.53        2.71     20.21 o
   0  10   4      219.74      407.41     31.80 o
   1  10   4       68.59       64.32     15.35 o
   2  10   4      112.05      117.34      8.43 o
   3  10   4     1300.37      821.68    485.95 o
   4  10   4       87.23      109.69     19.97 o
   5  10   4       53.54       92.04     29.82 o
   0  11   4        6.32       17.47      8.02 o
   1  11   4       21.81       23.06      4.43 o
   2  11   4      630.45      636.61     23.88 o
   3  11   4       36.69       80.69     25.60 o
   4  11   4        3.16       -7.84     18.61 o
   5  11   4       43.50       81.18     29.14 o
   0  12   4      183.35      186.31     16.88 o
   1  12   4      246.09      247.95     12.56 o
   2  12   4      240.78      212.51     20.12 o
   3  12   4      172.97      203.02     24.04 o
   4  12   4       46.33       93.90     31.56 o
   5  12   4       34.89       58.78     30.51 o
   0  13   4       37.78       20.50      8.20 o
   1  13   4      153.75      137.63      9.95 o
   2  13   4      251.76      242.36     12.56 o
   3  13   4       34.14       26.60     12.55 o
   4  13   4      349.60      370.96     37.17 o
   0  14   4       98.65       90.43     13.86 o
   1  14   4       79.36       72.15     10.65 o
   2  14   4       90.39       83.86     11.99 o
   3  14   4       69.32       70.22     15.50 o
   4  14   4       53.46       73.65     18.67 o
   0  15   4       89.82       68.52     10.50 o
   1  15   4      132.02      116.81     11.15 o
   2  15   4        4.64       18.02      8.59 o
   3  15   4       20.63        5.69     21.22 o
   0  16   4       14.81       15.86      8.37 o
   1  16   4       41.97       48.86     10.67 o
   2  16   4       69.16       99.63     18.91 o
   0  17   4       29.55       28.88     15.94 o
   1  17   4       55.53       87.69     17.80 o
   1   0   5     5374.14     5294.34     39.17 o
   2   0   5      213.22      224.97     11.92 o
   3   0   5     1270.99     1547.12     56.75 o
   4   0   5      394.92      458.45     35.79 o
   6   0   5        0.10        1.84     17.82 o
   7   0   5      100.20      136.15     29.75 o
   0   1   5     4335.96     4117.51     34.76 o
   1   1   5      679.04      662.94     10.51 o
   2   1   5       42.49       46.72      4.11 o
   3   1   5      360.53      425.31     13.48 o
   4   1   5       86.37      105.01     12.77 o
   6   1   5       47.26       33.38     16.58 o
   7   1   5       39.47       39.13     16.52 o
   0   2   5      118.56      106.48      7.97 o
   1   2   5     3714.46     3700.54     26.04 o
   2   2   5      626.87      678.89     14.64 o
   3   2   5      655.81      755.61     16.83 o
   4   2   5       94.17       97.11      8.51 o
   5   2   5       47.88       26.48     10.54 o
   6   2   5      266.94      304.28     18.53 o
   7   2   5       11.23        2.60     10.99 o
   0   3   5      411.69      406.22     22.09 o
   1   3   5     1803.43     1782.23     22.09 o
   2   3   5      758.86      833.81     42.93 o
   3   3   5      594.51      613.66     13.71 o
   4   3   5      472.73      507.72     18.34 o
   5   3   5       99.60      112.66     10.10 o
   6   3   5       20.22       11.66     10.72 o
   7   3   5        3.77        7.41     17.10 o
   0   4   5      177.23      164.98     15.33 o
   1   4   5      692.32      707.82     14.71 o
   2   4   5      445.94      470.76     15.89 o
   3   4   5       40.40       33.11      6.65 o
   4   4   5      155.78      138.76     13.57 o
   5   4   5       50.32       41.15      6.14 o
   6   4   5        3.80        2.67      8.04 o
   7   4   5       25.89       43.74     22.26 o
   0   5   5       16.09       11.36      5.13 o
   1   5   5       85.34       89.42      7.48 o
   2   5   5      504.51      501.73     21.35 o
   3   5   5       33.77       27.34      6.14 o
   4   5   5      179.85      167.17     19.69 o
   5   5   5       37.57       28.36      9.41 o
   6   5   5       22.86       34.12     18.22 o
   0   6   5      352.44      332.98     16.14 o
   1   6   5     1775.18     1854.07     31.76 o
   2   6   5     1384.31     1331.54     32.88 o
   3   6   5        8.79       10.39      4.78 o
   4   6   5      135.27      142.75     17.76 o
   5   6   5      324.75      321.50     21.86 o
   6   6   5       62.49       59.60     24.28 o
   0   7   5      170.02      207.67     18.59 o
   1   7   5      799.72      506.48    244.93 o
   2   7   5       80.15       79.90      8.22 o
   3   7   5       78.29       53.32     12.56 o
   4   7   5       19.11       24.05      5.85 o
   5   7   5      169.92      178.29     33.86 o
   6   7   5       95.77      165.62     35.47 o
   0   8   5        0.04        4.72      6.83 o
   1   8   5       40.07       38.65      6.98 o
   2   8   5       50.15       31.74     10.47 o
   3   8   5      268.72      115.82    126.79 o
   4   8   5      251.93      176.69     34.33 o
   5   8   5       28.52       22.53     18.55 o
   6   8   5      106.01      125.45     33.57 o
   0   9   5      109.50       98.76     14.90 o
   1   9   5       48.31       50.45      8.04 o
   2   9   5      672.51      542.12     30.33 o
   3   9   5     1404.86     1216.30     47.82 o
   4   9   5      123.29      169.81     31.81 o
   5   9   5       20.61       19.26     19.82 o
   6   9   5       49.89       52.86     27.33 o
   0  10   5      447.83      181.97    220.28 o
   1  10   5       84.34       89.74     17.69 o
   2  10   5      383.93      303.96     41.02 o
   3  10   5      338.94      367.42     48.47 o
   4  10   5      252.71      269.49     39.13 o
   5  10   5      102.33      136.36     33.43 o
   0  11   5       85.06       99.38     18.07 o
   1  11   5       90.07       86.82     17.51 o
   2  11   5       78.67       96.29     15.19 o
   3  11   5      522.76      564.96     63.09 o
   4  11   5       18.65       30.81     13.07 o
   5  11   5       83.49      107.54     21.27 o
   0  12   5        0.72        6.92      7.51 o
   1  12   5      112.28      109.86      9.38 o
   2  12   5       87.39       94.68      7.94 o
   3  12   5      118.13      133.90     19.87 o
   4  12   5      373.36      348.91     31.71 o
   5  12   5        9.35       27.66     15.98 o
   0  13   5        3.09      -11.65     15.10 o
   1  13   5       43.61       37.57      6.78 o
   2  13   5       82.86       89.09     12.17 o
   3  13   5       74.20       62.36     11.23 o
   4  13   5      153.36      215.98     50.47 o
   0  14   5       50.03       65.27     12.73 o
   1  14   5       50.88       37.98      9.18 o
   2  14   5      197.00      192.93     16.91 o
   3  14   5       40.86       55.46     15.98 o
   4  14   5       50.34       65.52     18.99 o
   0  15   5       26.08       31.62     15.82 o
   1  15   5       34.71       43.83     10.27 o
   2  15   5        6.22       14.87      8.30 o
   3  15   5       15.63       21.56     13.73 o
   0  16   5        8.38       11.01      8.27 o
   1  16   5      258.37      266.22     19.88 o
   2  16   5        1.82       11.36     11.51 o
   0  17   5       11.13       65.10     20.61 o
   1  17   5      210.46      226.80     23.88 o
   0   0   6    27745.15    25798.65    159.89 o
   1   0   6     1316.01     1268.97     21.03 o
   2   0   6      594.61      615.77     28.88 o
   3   0   6        8.33        6.18      5.04 o
   4   0   6      187.43      195.46     22.35 o
   5   0   6      105.27      100.59     17.23 o
   6   0   6      384.80      425.91     27.05 o
   7   0   6       23.27        5.32     15.42 o
   0   1   6       59.97       57.27      5.45 o
   1   1   6     2193.04     2095.47     18.90 o
   2   1   6      949.06      966.93     17.84 o
   3   1   6     1461.66     1660.06     25.58 o
   4   1   6      100.04      109.13      9.75 o
   5   1   6       36.40       26.95     10.51 o
   6   1   6       65.30       65.36      9.13 o
   7   1   6       27.90       15.12     11.34 o
   0   2   6      656.52      664.26     19.44 o
   1   2   6      744.47      725.92     12.01 o
   2   2   6     3377.94     3630.20     36.11 o
   3   2   6      101.25       94.66      6.22 o
   4   2   6      185.94      182.68     15.19 o
   5   2   6      155.29      159.99     17.34 o
   6   2   6       51.73       58.73     14.47 o
   7   2   6      209.62      223.64     27.72 o
   0   3   6       71.66       79.38      7.85 o
   1   3   6     2106.66     2049.53     23.84 o
   2   3   6      159.81      163.79      7.04 o
   3   3   6      103.46      105.83      6.11 o
   4   3   6       94.51       94.90      7.80 o
   5   3   6       67.90       55.04     10.39 o
   6   3   6       18.83       16.14     10.23 o
   7   3   6       16.83       26.08     13.99 o
   0   4   6     1201.91     1139.34     40.59 o
   1   4   6      364.68      353.61     11.49 o
   2   4   6       68.30       73.11      7.33 o
   3   4   6      510.02      513.64     18.02 o
   4   4   6      196.72      165.98     27.55 o
   5   4   6      151.88      136.32     10.66 o
   6   4   6        2.43       -2.51     13.43 o
   0   5   6       72.32       86.97     13.30 o
   1   5   6      773.94      763.94     15.88 o
   2   5   6      104.91       93.62     10.20 o
   3   5   6      253.69      240.35     12.64 o
   4   5   6      159.32      151.47     13.37 o
   5   5   6       21.85       21.29     10.40 o
   6   5   6        1.38        3.87     15.14 o
   0   6   6       85.98       25.96     38.10 o
   1   6   6      187.58      122.04     51.43 o
   2   6   6        7.03        2.35      5.38 o
   3   6   6        7.83        8.78      4.24 o
   4   6   6       33.51       34.20     11.52 o
   5   6   6       24.87       19.35      8.57 o
   6   6   6       53.65       83.76     27.35 o
   0   7   6       20.76       15.67      7.50 o
   1   7   6      286.30      275.38     23.17 o
   2   7   6      204.02      136.89     74.89 o
   3   7   6       96.20       88.85      7.86 o
   4   7   6      313.18      286.91     25.91 o
   5   7   6        3.18        4.15     15.24 o
   6   7   6       22.94       15.31     12.81 o
   0   8   6      967.81     1029.91     43.36 o
   1   8   6      218.95      218.51     11.82 o
   2   8   6       40.90       30.76      7.92 o
   3   8   6      147.12      122.78      8.47 o
   4   8   6       10.82       10.16      4.34 o
   5   8   6       37.07       46.68     21.46 o
   6   8   6        8.34        9.06     12.65 o
   0   9   6        0.52        9.84     18.49 o
   1   9   6      237.79      224.07     15.26 o
   2   9   6     1091.31      836.20     48.73 o
   3   9   6      186.75      160.97     37.06 o
   4   9   6        8.77       13.37     10.92 o
   5   9   6       50.49       44.17     14.23 o
   6   9   6       54.08       61.73     19.07 o
   0  10   6       79.79       70.26     36.04 o
   1  10   6      393.06      400.83     17.28 o
   2  10   6        2.51        0.83      2.17 o
   3  10   6      792.67      713.71     47.32 o
   4  10   6       96.01       89.76     31.10 o
   5  10   6       80.02       96.73     20.10 o
   0  11   6       40.43       36.35     13.49 o
   1  11   6      139.63      127.54     14.72 o
   2  11   6      757.49      662.13     49.52 o
   3  11   6       41.74       56.01     10.81 o
   4  11   6       15.33       -3.04     11.30 o
   5  11   6       14.96       26.97     15.55 o
   0  12   6       48.97       60.36     16.26 o
   1  12   6      107.54      107.76     14.39 o
   2  12   6      112.61       97.21      7.69 o
   3  12   6      141.96      148.12     15.14 o
   4  12   6      153.27      162.25     23.67 o
   5  12   6       84.83      141.81     40.62 o
   0  13   6       11.45       18.97      9.20 o
   1  13   6      161.74      167.36     11.91 o
   2  13   6      174.01      181.81     16.16 o
   3  13   6      125.31      115.83     14.16 o
   4  13   6      144.66      145.63     30.16 o
   0  14   6       90.38       83.17     13.63 o
   1  14   6      182.91      193.65     16.32 o
   2  14   6        5.47        6.10      7.66 o
   3  14   6       56.54       53.63     15.88 o
   4  14   6        1.35       15.29     16.56 o
   0  15   6        8.86        5.48     12.49 o
   1  15   6       39.60       36.74      9.77 o
   2  15   6        9.58       18.51      8.10 o
   3  15   6       40.14       47.58     15.39 o
   0  16   6       71.85       57.90     14.48 o
   1  16   6        4.43       18.49      9.77 o
   2  16   6        5.84        8.87     11.49 o
   0  17   6      338.73      418.06     44.12 o
   1   0   7     1928.42     1804.45     26.78 o
   2   0   7      574.13      656.29     22.03 o
   3   0   7      479.23      477.69     17.80 o
   4   0   7      133.04      159.52     18.17 o
   5   0   7      177.98      203.77     22.39 o
   6   0   7       97.33      112.27     15.77 o
   7   0   7       93.64       87.85     25.50 o
   0   1   7     1526.59     1494.78     24.71 o
   1   1   7       94.79       99.61      4.96 o
   2   1   7      594.43      608.72     15.02 o
   3   1   7       56.84       55.14      5.42 o
   4   1   7      259.93      273.77     14.54 o
   5   1   7      357.22      353.92     20.26 o
   6   1   7      103.80       94.32     10.30 o
   7   1   7        2.94       19.97     12.07 o
   0   2   7      342.90      355.84     15.30 o
   1   2   7      115.34      106.84      5.08 o
   2   2   7      163.72      171.17      9.01 o
   3   2   7      372.73      364.73     11.46 o
   4   2   7      375.97      394.58     16.24 o
   5   2   7       54.81       55.47      9.53 o
   6   2   7      111.26      113.06     13.95 o
   7   2   7       55.34       87.98     17.98 o
   0   3   7        6.14        6.45      4.55 o
   1   3   7      128.38      138.58      7.11 o
   2   3   7     1117.78     1184.10     19.64 o
   3   3   7       39.18       36.87      4.29 o
   4   3   7       94.12       89.11      7.04 o
   5   3   7       44.69       34.39      7.39 o
   6   3   7       39.80       51.20     10.57 o
   0   4   7       71.77       63.10     11.62 o
   1   4   7      472.51      460.25     12.64 o
   2   4   7      270.45      256.99     16.79 o
   3   4   7      159.32      141.33     19.40 o
   4   4   7      362.85      281.00     32.14 o
   5   4   7       84.81       53.98     12.80 o
   6   4   7       54.63       64.31     11.54 o
   0   5   7     1804.63     1807.60     55.53 o
   1   5   7      399.86      360.50     73.25 o
   2   5   7      113.16       67.23     24.19 o
   3   5   7       44.74       37.74      6.33 o
   4   5   7      145.31      111.95     10.50 o
   5   5   7       59.40       57.01     17.67 o
   6   5   7       21.72       34.17     14.03 o
   0   6   7       12.09       21.53      8.97 o
   1   6   7     1854.37     1884.41     35.45 o
   2   6   7       36.15       34.59      9.63 o
   3   6   7       86.89       74.78      9.87 o
   4   6   7      323.65      294.54     15.92 o
   5   6   7       31.34       25.81     15.87 o
   6   6   7      134.64      139.63     21.45 o
   0   7   7       36.39       48.83      8.21 o
   1   7   7      232.23      226.69     21.89 o
   2   7   7      300.27      296.76     18.91 o
   3   7   7        2.31        4.31      4.78 o
   4   7   7      178.82      150.98     16.05 o
   5   7   7       22.31       19.85     12.12 o
   6   7   7        2.87        8.77     23.21 o
   1   8   7      371.60      385.41     21.74 o
   2   8   7       31.45       33.99      8.95 o
   3   8   7       94.75       86.77      8.23 o
   4   8   7       90.72       82.04     21.78 o
   5   8   7       29.61       29.35     13.40 o
   6   8   7      171.41      213.84     26.98 o
   0   9   7     1067.78      572.10    418.27 o
   1   9   7       92.57       82.11      6.79 o
   2   9   7      293.54      191.31     23.48 o
   3   9   7      195.61      164.97     25.62 o
   4   9   7       33.36       17.10     15.29 o
   5   9   7        5.91       13.35     12.86 o
   6   9   7       11.21       15.48     12.93 o
   0  10   7       25.61       45.93     15.46 o
   1  10   7      313.64      309.82     15.97 o
   2  10   7      580.79      500.85     23.63 o
   3  10   7       31.11       32.78     10.33 o
   4  10   7      129.09      163.84     28.05 o
   5  10   7       95.83      110.93     20.82 o
   0  11   7       20.82       30.39     13.62 o
   1  11   7      375.16      373.46     18.44 o
   2  11   7       23.91       14.36      5.16 o
   3  11   7       46.91       46.49     11.26 o
   4  11   7        4.64       10.35     12.89 o
   5  11   7      141.50      174.72     25.50 o
   0  12   7       40.98       35.44     14.73 o
   1  12   7        1.05       -1.61      7.68 o
   2  12   7       23.47       26.36     10.35 o
   3  12   7      116.78      130.47     14.74 o
   4  12   7       75.40       71.00     18.04 o
   5  12   7       45.76       45.50     17.68 o
   0  13   7       69.18       68.46     18.45 o
   1  13   7       38.44       50.70      8.63 o
   2  13   7       19.78       28.65      8.81 o
   3  13   7       46.77       55.22     11.27 o
   4  13   7      175.48      212.58     27.47 o
   0  14   7        0.23        6.88      9.03 o
   1  14   7       41.56       51.35     10.76 o
   2  14   7      115.81      111.23     13.87 o
   3  14   7       36.85       32.97     13.85 o
   0  15   7      129.94      162.08     27.92 o
   1  15   7       25.02       33.62      9.18 o
   2  15   7       28.48       23.95      9.32 o
   3  15   7       38.65       42.42     20.03 o
   0  16   7       49.14       38.22     18.13 o
   1  16   7       27.79       45.87     10.75 o
   2  16   7       18.93       37.46     15.10 o
   0   0   8     1386.58     1504.60     33.54 o
   1   0   8       56.20       45.24      5.46 o
   2   0   8     1878.86     1909.59     66.94 o
   3   0   8      703.43      719.64     22.36 o
   4   0   8      256.16      258.70     23.04 o
   5   0   8       16.25       15.75     10.66 o
   6   0   8       51.09       84.66     17.97 o
   7   0   8       16.06       20.65     17.08 o
   0   1   8     1352.78     1369.39     25.29 o
   1   1   8     1370.47     1374.60     17.70 o
   2   1   8      125.08      120.73      6.44 o
   3   1   8      176.70      189.89      8.44 o
   4   1   8       32.13       29.14      7.18 o
   5   1   8       61.15       46.80      9.37 o
   6   1   8       18.33       27.80     14.18 o
   0   2   8       91.94      111.27      9.76 o
   1   2   8      634.75      644.25     12.36 o
   2   2   8      292.59      285.34     10.30 o
   3   2   8       40.74       40.22      4.81 o
   4   2   8       27.84       30.42      6.21 o
   5   2   8      148.01      131.07     17.52 o
   6   2   8      148.26      152.33     15.64 o
   0   3   8      103.24      117.10     10.17 o
   1   3   8      557.52      554.41     20.04 o
   2   3   8      356.50      348.49     10.25 o
   3   3   8      422.68      417.41     12.97 o
   4   3   8       20.50       18.39      5.21 o
   5   3   8        1.11        2.99      5.24 o
   6   3   8       10.12        9.89      8.55 o
   0   4   8      719.37      745.96     24.65 o
   1   4   8       28.96       24.46      6.14 o
   2   4   8      153.98      164.35     11.35 o
   3   4   8       95.76       85.00      6.53 o
   4   4   8       95.66       74.52      6.08 o
   5   4   8       22.12        2.37     11.53 o
   6   4   8      103.14      124.85     15.18 o
   0   5   8      244.46      260.86     22.78 o
   1   5   8      141.09      146.15     10.71 o
   2   5   8      201.22      167.09     24.11 o
   3   5   8       89.51       75.35     11.02 o
   4   5   8      216.45      199.87     25.19 o
   5   5   8      132.60       85.21     21.00 o
   6   5   8       16.94       27.66     12.49 o
   0   6   8      136.08      134.03     17.86 o
   1   6   8     1452.22     1523.87     33.45 o
   2   6   8      387.45      323.18     43.46 o
   3   6   8       62.48       53.62     10.39 o
   4   6   8      225.26      198.81     16.97 o
   5   6   8       21.14       16.16     14.65 o
   6   6   8        1.85      -10.87     10.87 o
   0   7   8       22.92       35.78     11.23 o
   1   7   8      164.34      150.45     11.65 o
   2   7   8       41.26       34.67      5.56 o
   3   7   8      242.78      223.59     18.00 o
   4   7   8       75.10       43.99      9.55 o
   5   7   8       75.71       54.82     19.95 o
   6   7   8        7.13       -0.68     10.34 o
   0   8   8      135.81      130.41     19.59 o
   1   8   8      240.78      225.59     12.49 o
   2   8   8       65.22       50.56      8.38 o
   3   8   8      271.41      263.41     21.09 o
   4   8   8      214.94      173.30     28.19 o
   5   8   8       62.72       55.92     20.51 o
   6   8   8       85.61      192.03     68.61 o
   0   9   8        5.12       15.57     10.58 o
   1   9   8      100.30       91.68      9.53 o
   2   9   8       90.26       68.30     12.09 o
   3   9   8      196.52      169.82     11.18 o
   4   9   8      371.32      399.36     42.15 o
   5   9   8       73.43       90.11     37.49 o
   0  10   8       36.02       44.07     14.45 o
   1  10   8       96.10       65.99     31.41 o
   2  10   8       28.36       19.10      3.95 o
   3  10   8      102.38      107.48     15.59 o
   4  10   8      224.95      224.02     33.88 o
   5  10   8        5.03       -3.10     12.33 o
   0  11   8       70.80       67.62     11.59 o
   1  11   8       17.36        6.50     13.44 o
   2  11   8       10.24        8.01      3.30 o
   3  11   8       29.24       38.08     11.49 o
   4  11   8       16.04        6.69     11.35 o
   5  11   8       11.97        7.44     13.70 o
   0  12   8       14.83        9.76     16.21 o
   1  12   8      116.02      120.62     15.36 o
   2  12   8       48.29       52.33     12.28 o
   3  12   8        9.93       13.96      8.95 o
   4  12   8      100.13      137.97     21.94 o
   0  13   8        0.85        0.15     11.49 o
   1  13   8       63.63       65.33     13.22 o
   2  13   8       68.72       66.13     13.60 o
   3  13   8       42.64       43.94     10.97 o
   4  13   8       24.13       24.61     14.81 o
   0  14   8       96.84       95.50     21.81 o
   1  14   8      247.30      255.12     19.32 o
   2  14   8       60.01       73.17     16.00 o
   3  14   8        4.59       14.42     11.95 o
   0  15   8      248.63      305.53     37.18 o
   1  15   8       20.93       19.22      8.64 o
   2  15   8      191.15      201.26     18.94 o
   3  15   8        2.90       -0.40     12.23 o
   0  16   8       16.73       16.07     15.78 o
   1  16   8      132.88      147.50     33.69 o
   2  16   8      165.66      161.72     27.11 o
   1   0   9      206.35      193.78     10.48 o
   2   0   9      695.49      688.02     19.49 o
   3   0   9     1311.61     1388.20     31.71 o
   4   0   9      400.97      385.20     28.26 o
   5   0   9        3.59        1.96      7.82 o
   6   0   9       83.35      109.91     20.09 o
   0   1   9      215.45      227.51     11.39 o
   1   1   9     1832.20     1904.86     22.07 o
   2   1   9      143.53      136.59      7.14 o
   3   1   9      172.45      165.59      8.86 o
   4   1   9      164.26      151.24     13.08 o
   5   1   9       22.18       24.44      8.46 o
   6   1   9      265.51      272.56     30.83 o
   0   2   9     1338.83     1404.72     33.29 o
   1   2   9      261.37      271.13      8.70 o
   2   2   9      911.33      945.78     17.21 o
   3   2   9       34.21       36.30      5.50 o
   4   2   9      147.77      142.88     12.37 o
   5   2   9      422.43      437.63     22.11 o
   6   2   9       31.39       26.54     14.02 o
   0   3   9     1140.85     1249.25     32.23 o
   1   3   9      352.88      347.83     11.12 o
   2   3   9      615.81      627.19     14.73 o
   3   3   9       44.14       53.38      6.63 o
   4   3   9       76.61       84.14      8.48 o
   5   3   9      104.56       97.82     10.52 o
   6   3   9        6.09        5.58     11.66 o
   0   4   9      875.24      910.21     28.37 o
   1   4   9      148.95      159.70      9.66 o
   2   4   9      257.99      251.70     14.30 o
   3   4   9        9.92        3.64      3.38 o
   4   4   9       59.64       49.67      6.15 o
   5   4   9      116.27       76.39     19.48 o
   6   4   9       31.35       36.42     18.07 o
   0   5   9      124.21      122.97     11.61 o
   1   5   9        7.06        8.61      3.85 o
   2   5   9      162.88      142.03     14.66 o
   3   5   9       49.81       37.94      9.57 o
   4   5   9      349.05      343.94     22.46 o
   5   5   9       28.29       26.41     15.62 o
   6   5   9       62.77       61.24     15.51 o
   0   6   9      252.73      275.66     25.37 o
   1   6   9      380.07      390.72     19.32 o
   2   6   9      147.93      121.46      7.61 o
   3   6   9       84.60       72.46     12.27 o
   4   6   9        6.92       -3.00      6.92 o
   5   6   9      103.07      121.87     25.06 o
   6   6   9       23.24       19.97     15.51 o
   0   7   9      695.78      691.11     28.87 o
   1   7   9      317.12      310.55     11.93 o
   2   7   9       28.20       27.20      3.89 o
   3   7   9       72.49       75.43     12.60 o
   4   7   9        0.80       -7.80     12.64 o
   5   7   9      235.78      231.53     33.76 o
   6   7   9        2.19        8.73     11.81 o
   0   8   9      413.85      394.46     32.55 o
   1   8   9      161.07      159.30     10.27 o
   2   8   9      565.39      484.91     50.08 o
   3   8   9       35.81       29.15     10.07 o
   4   8   9       34.16       28.26     16.64 o
   5   8   9       31.68       17.12     15.73 o
   6   8   9       91.14      155.77     42.52 o
   0   9   9      223.89      252.31     28.06 o
   1   9   9      202.85      200.83     18.18 o
   2   9   9      125.25      115.12     16.93 o
   3   9   9       83.62       78.73     13.59 o
   4   9   9      149.78      152.96     27.96 o
   5   9   9        5.09       -6.93     17.47 o
   0  10   9      266.63      276.62     20.65 o
   1  10   9      167.49      158.52     17.05 o
   2  10   9       32.72       24.29      6.06 o
   3  10   9      184.50      177.03     19.35 o
   4  10   9       91.09      115.44     27.05 o
   5  10   9       11.93       30.22     17.15 o
   0  11   9      267.49      263.38     20.74 o
   1  11   9       96.99       93.62     15.85 o
   2  11   9       10.53        7.53      3.57 o
   3  11   9       90.83       85.15     25.62 o
   4  11   9       87.63       55.16     22.14 o
   5  11   9       32.04       25.81     16.05 o
   0  12   9      326.95      347.15     36.32 o
   1  12   9       58.28       69.43     13.65 o
   2  12   9      319.25      343.84     30.30 o
   3  12   9       11.82       17.03     10.97 o
   4  12   9       11.03       35.07     14.62 o
   0  13   9        3.47        5.15     12.87 o
   1  13   9      232.91      249.65     23.08 o
   2  13   9       91.35       89.80     15.51 o
   3  13   9        7.75        6.38     10.47 o
   4  13   9        3.40        6.91     12.61 o
   0  14   9       27.34       18.27     15.33 o
   1  14   9      107.49      113.05     17.59 o
   2  14   9       89.42       73.86     14.87 o
   3  14   9       59.89       42.85     15.05 o
   0  15   9       29.22       13.53     13.55 o
   1  15   9      182.48      213.20     18.78 o
   2  15   9       13.30       15.20     11.73 o
   0  16   9      211.54      202.98     33.39 o
   1  16   9       16.78       16.71     13.53 o
   0   0  10     3288.55     3787.03     57.59 o
   1   0  10      592.34      609.92     18.78 o
   2   0  10      112.26      112.17      8.92 o
   3   0  10      341.10      336.09     23.66 o
   4   0  10      296.60      298.06     25.84 o
   5   0  10        1.34        7.42     10.85 o
   0   1  10        0.32        3.52      3.97 o
   1   1  10      963.74      969.65     16.71 o
   2   1  10       74.15       75.66      5.38 o
   3   1  10       59.05       63.01      9.05 o
   4   1  10      195.08      197.86     14.83 o
   5   1  10       79.47       64.27     10.69 o
   6   1  10      173.18      183.61     26.33 o
   0   2  10     2921.75     2981.76     50.75 o
   1   2  10      300.97      279.92      9.35 o
   2   2  10      222.14      231.80      9.36 o
   3   2  10      326.31      325.65     17.10 o
   4   2  10       23.40       30.35      7.12 o
   5   2  10       82.99       86.58     11.28 o
   6   2  10       44.66       29.29     16.18 o
   0   3  10        4.85        8.87      6.02 o
   1   3  10     1814.84     1944.13     24.70 o
   2   3  10      260.92      258.97      9.72 o
   3   3  10      190.58      178.92     12.61 o
   4   3  10       18.13       14.58      6.31 o
   5   3  10        3.56       -6.05      6.05 o
   6   3  10        2.24       10.23     13.80 o
   0   4  10       16.01       25.38      6.78 o
   1   4  10      235.17      229.79     10.74 o
   2   4  10       10.84       15.69      4.38 o
   3   4  10       31.05       28.13      6.02 o
   4   4  10      122.66      106.74      9.52 o
   5   4  10        7.91       13.74     14.86 o
   6   4  10       17.56       24.40     16.49 o
   0   5  10        8.03        9.48      5.65 o
   1   5  10       95.13       78.28      7.68 o
   2   5  10      112.99      113.02      7.58 o
   3   5  10      104.07      104.42     19.96 o
   4   5  10      190.00      171.69     17.14 o
   5   5  10       99.99      100.95     22.94 o
   6   5  10       41.65       53.19     20.00 o
   0   6  10      200.38      208.93     13.16 o
   1   6  10      199.83      191.55     11.84 o
   2   6  10      606.31      586.83     20.84 o
   3   6  10      129.60      129.03     15.80 o
   4   6  10       88.94       97.59     13.68 o
   5   6  10       49.83       49.96     20.03 o
   6   6  10        5.63       -5.83     17.08 o
   0   7  10        6.58       -0.46      8.93 o
   1   7  10       42.61       33.37      6.44 o
   2   7  10      613.97      564.64     47.80 o
   3   7  10      210.94      194.36     19.00 o
   4   7  10      129.24       97.73     23.48 o
   5   7  10       40.28       46.27     18.95 o
   6   7  10        7.14       -0.42     12.60 o
   0   8  10       32.18       52.67     15.35 o
   1   8  10      751.83      741.86     23.98 o
   2   8  10      293.54      257.93     20.83 o
   3   8  10       13.78       15.10      8.60 o
   4   8  10        9.04        3.35     12.60 o
   5   8  10      167.95      185.76     32.52 o
   0   9  10     1483.75     1445.66     50.05 o
   1   9  10      720.30      754.08     25.14 o
   2   9  10       74.54       63.47     11.63 o
   3   9  10       10.96       14.92     10.43 o
   4   9  10       97.21       91.35     23.39 o
   5   9  10      202.80      219.26     36.08 o
   0  10  10      200.58      171.31     25.93 o
   1  10  10       66.94       56.49      8.52 o
   2  10  10      464.13      472.16     29.40 o
   3  10  10      363.03      358.80     27.27 o
   4  10  10      264.55      327.70     41.40 o
   5  10  10        8.52       25.95     19.22 o
   0  11  10     1065.73     1184.91     63.55 o
   1  11  10       49.88       40.38      8.48 o
   2  11  10       26.82       25.62     14.93 o
   3  11  10       81.81       79.57     14.48 o
   4  11  10       37.29       56.15     21.99 o
   0  12  10        0.24       -6.10     12.55 o
   1  12  10      733.63      751.45     37.84 o
   2  12  10       26.13       38.65     13.87 o
   3  12  10        9.56       12.36     10.13 o
   4  12  10       21.88       30.72     20.52 o
   0  13  10      123.48      138.27     25.74 o
   1  13  10      226.14      218.18     22.00 o
   2  13  10       58.92       64.65     14.11 o
   3  13  10        2.78       -1.44      9.71 o
   4  13  10        8.91        7.66     13.73 o
   0  14  10       56.90       68.62     20.75 o
   1  14  10      129.58      118.61     18.61 o
   2  14  10        1.81       -0.41      9.62 o
   3  14  10       60.72       61.42     12.68 o
   0  15  10        6.63       -2.07     12.22 o
   1  15  10      146.07      152.13     20.56 o
   2  15  10      125.21      147.68     17.23 o
   0  16  10       22.27       39.23     17.13 o
   1  16  10       24.58       10.22     10.57 o
   1   0  11     3322.14     3361.23     45.79 o
   2   0  11     2157.25     2057.17     36.51 o
   3   0  11      612.83      618.23     34.75 o
   4   0  11      147.98      134.48     18.46 o
   5   0  11        3.07        4.45      9.76 o
   0   1  11       62.40       53.13      6.14 o
   1   1  11      356.14      356.39     10.95 o
   2   1  11       19.88       20.89      3.85 o
   3   1  11      188.36      174.61     13.94 o
   4   1  11      190.56      182.21     15.01 o
   5   1  11       21.74       27.85      8.94 o
   6   1  11       24.87       28.41     14.72 o
   0   2  11      258.60      288.51     17.06 o
   1   2  11      229.07      223.68      8.93 o
   2   2  11      266.54      253.94      8.93 o
   3   2  11      248.06      235.52     15.57 o
   4   2  11       39.90       29.92      7.89 o
   5   2  11        2.62       12.54      7.92 o
   6   2  11       52.43       57.13     18.75 o
   0   3  11        1.92        3.49      4.94 o
   1   3  11      554.75      528.42     13.42 o
   2   3  11        1.62        2.14      3.19 o
   3   3  11       83.88       80.48     10.03 o
   4   3  11      724.76      698.72     25.60 o
   5   3  11       17.13       15.33     14.13 o
   6   3  11       47.08       35.03     17.26 o
   0   4  11      116.05      142.14     12.84 o
   1   4  11       70.25       71.50      6.20 o
   2   4  11      157.60      160.42     10.52 o
   3   4  11       35.78       21.88      6.13 o
   4   4  11      477.88      454.02     44.93 o
   5   4  11      135.75      123.92     24.22 o
   6   4  11       19.17       24.54     16.93 o
   0   5  11      180.46      195.79     15.64 o
   1   5  11      450.28      465.26     14.63 o
   2   5  11      178.62      172.30     14.55 o
   3   5  11      172.87      159.73     24.11 o
   4   5  11      110.62       90.42     21.27 o
   5   5  11       46.52       44.15     17.78 o
   6   5  11        4.40        3.21     13.75 o
   0   6  11       69.41       50.65      9.54 o
   1   6  11      181.26      177.79     12.03 o
   2   6  11      142.76      138.35      9.72 o
   3   6  11        2.61        5.34      8.62 o
   4   6  11       37.09       -0.34     12.27 o
   5   6  11      241.64      257.15     35.33 o
   6   6  11       21.04       13.19     16.65 o
   0   7  11       45.44       39.83      9.58 o
   1   7  11      132.50      118.64     10.39 o
   2   7  11       18.60       24.11      5.32 o
   3   7  11      375.67      398.32     26.94 o
   4   7  11      139.84      120.29     24.42 o
   5   7  11       93.35       70.71     22.48 o
   0   8  11       71.01       64.79     10.76 o
   1   8  11       73.74       68.74      8.97 o
   2   8  11      196.20      191.45     16.52 o
   3   8  11       94.59       87.08     14.65 o
   4   8  11      100.90      101.61     24.34 o
   5   8  11       97.07       64.99     23.54 o
   0   9  11       21.96       21.50     13.19 o
   1   9  11      137.71      138.74     12.07 o
   2   9  11      156.22      142.74     19.24 o
   3   9  11      211.99      197.66     20.87 o
   4   9  11       17.39       32.99     17.74 o
   5   9  11       24.51       27.37     18.33 o
   0  10  11      427.48      471.37     41.25 o
   1  10  11      258.96      246.61     13.64 o
   2  10  11      162.43      158.30     18.55 o
   3  10  11       91.71      101.17     16.31 o
   4  10  11       40.92       40.61     20.04 o
   5  10  11        2.93       13.61     18.16 o
   0  11  11       96.55       89.36     22.15 o
   1  11  11      442.63      424.72     34.00 o
   2  11  11        5.16        4.17      8.89 o
   3  11  11       57.46       74.53     15.17 o
   4  11  11       33.17       28.66     20.13 o
   0  12  11       19.03       13.79     15.13 o
   1  12  11      132.12      124.63     17.41 o
   2  12  11       99.29      105.79     16.45 o
   3  12  11       11.93       13.06      9.08 o
   4  12  11      172.60      158.48     34.09 o
   0  13  11       29.12       31.69     17.25 o
   1  13  11        7.64       14.80     10.65 o
   2  13  11       53.36       63.09     14.45 o
   3  13  11       23.87       21.57     11.08 o
   0  14  11        0.42        6.29     14.24 o
   1  14  11       67.62       57.44     14.29 o
   2  14  11       64.11       63.70     15.33 o
   3  14  11       46.90       65.36     15.23 o
   0  15  11        0.26       -5.65     14.38 o
   1  15  11       21.06       32.09     13.47 o
   2  15  11       44.88      125.00     88.46 o
   0   0  12       91.85      129.62     13.20 o
   1   0  12      765.54      842.46     24.27 o
   2   0  12      332.76      293.72     17.45 o
   3   0  12      140.84      142.93     19.17 o
   4   0  12      620.60      615.39     38.16 o
   5   0  12       84.37      102.24     18.71 o
   0   1  12       17.32       15.46      4.64 o
   1   1  12       68.15       69.59      5.67 o
   2   1  12      507.21      526.27     16.20 o
   3   1  12      262.19      247.03     26.51 o
   4   1  12      162.22      170.51     18.11 o
   5   1  12      193.45      186.24     16.14 o
   0   2  12       48.44       41.26      8.07 o
   1   2  12      197.04      192.72      8.77 o
   2   2  12      180.43      182.40      9.27 o
   3   2  12       76.31       87.14     10.82 o
   4   2  12      350.91      334.16     23.19 o
   5   2  12        8.54        7.86     10.02 o
   6   2  12      112.95      110.88     23.28 o
   0   3  12      148.27      159.35     13.98 o
   1   3  12       35.00       39.73      4.84 o
   2   3  12      128.38      122.18      7.89 o
   3   3  12       62.98       83.11     26.52 o
   4   3  12      339.42      339.85     19.23 o
   5   3  12      155.84      178.66     26.83 o
   6   3  12       33.72       20.61     16.96 o
   0   4  12        0.98        8.16      5.32 o
   1   4  12      300.95      306.11     13.71 o
   2   4  12      135.34      119.57     10.19 o
   3   4  12      275.62      264.70     24.41 o
   4   4  12      119.99      104.66     32.88 o
   5   4  12       20.51       32.82     16.57 o
   6   4  12        4.12        0.59     14.53 o
   0   5  12       98.50      115.39     12.86 o
   1   5  12      631.01      614.04     34.88 o
   2   5  12      286.74      259.45     13.94 o
   3   5  12        0.15        1.42     10.98 o
   4   5  12      120.60      121.03     23.31 o
   5   5  12        5.34       25.36     16.64 o
   6   5  12       15.19       36.54     19.62 o
   0   6  12      129.53      123.21     13.78 o
   1   6  12       66.93       61.53      8.19 o
   2   6  12      363.36      359.33     25.59 o
   3   6  12       54.50       76.80     14.11 o
   4   6  12       39.19       28.46     16.82 o
   5   6  12       49.17       74.48     21.86 o
   6   6  12       12.18       24.83     17.93 o
   0   7  12      303.43      327.26     47.48 o
   1   7  12       37.65       31.14      6.76 o
   2   7  12       21.90       23.08      5.63 o
   3   7  12      171.40      167.29     19.19 o
   4   7  12      124.12      115.95     24.67 o
   5   7  12       86.37      126.50     28.72 o
   0   8  12      119.67      142.24     19.48 o
   1   8  12        6.52        5.79      5.57 o
   2   8  12       31.23       28.15      5.80 o
   3   8  12      200.92      177.00     20.32 o
   4   8  12       25.45       32.34     16.67 o
   5   8  12      318.53      396.87     47.72 o
   0   9  12       22.06       31.05      9.94 o
   1   9  12       51.38       45.13      8.37 o
   2   9  12       91.54       94.19     15.23 o
   3   9  12       16.08       17.12     10.83 o
   4   9  12       91.98      122.54     27.35 o
   5   9  12       72.26       88.51     28.82 o
   0  10  12     1173.71     1260.47     67.52 o
   1  10  12      132.33      121.74     12.09 o
   2  10  12       51.16       45.70     12.91 o
   3  10  12       18.90        9.85     10.24 o
   4  10  12        3.23       14.22     17.10 o
   5  10  12       23.01        6.02     17.65 o
   0  11  12      355.37      349.98     38.27 o
   1  11  12       11.32       14.95     10.00 o
   2  11  12       93.78       90.42     15.50 o
   3  11  12      126.12      115.89     18.48 o
   4  11  12       53.38       48.40     23.30 o
   0  12  12      299.03      343.32     38.89 o
   1  12  12       66.81       65.76     14.01 o
   2  12  12       63.71       73.65     15.26 o
   3  12  12       36.39       47.07     14.04 o
   4  12  12       84.13      106.16     29.46 o
   0  13  12       13.27       23.06     14.13 o
   1  13  12       96.80      113.77     17.67 o
   2  13  12       31.85       41.49     12.92 o
   3  13  12        3.17       -8.76     13.29 o
   0  14  12        2.20       14.52     16.51 o
   1  14  12      101.26       97.92     17.01 o
   2  14  12       30.80       43.54     14.44 o
   0  15  12        9.11       33.23     18.11 o
   1  15  12       29.06       10.85     10.56 o
   1   0  13       34.16       29.71      5.69 o
   2   0  13       43.87       37.73      8.43 o
   3   0  13      957.44      903.24     45.92 o
   4   0  13       77.44       76.16     16.42 o
   5   0  13       28.70        7.19     10.29 o
   0   1  13        2.18        2.04      4.42 o
   1   1  13       64.01       67.10      6.47 o
   2   1  13      682.87      669.95     19.10 o
   3   1  13      375.40      358.02     21.08 o
   4   1  13       92.03       88.50     13.73 o
   5   1  13       49.03       61.93     11.14 o
   0   2  13       84.71       80.08      9.65 o
   1   2  13      260.95      238.92     10.90 o
   2   2  13      107.17      103.90      7.77 o
   3   2  13      724.89      741.03     29.11 o
   4   2  13      208.43      211.81     16.89 o
   5   2  13       42.77       48.22     17.12 o
   6   2  13       49.37       44.17     17.86 o
   0   3  13      108.11      119.80     13.30 o
   1   3  13      117.24      126.43      9.39 o
   2   3  13     1458.38     1412.00     30.12 o
   3   3  13      276.71      272.79     18.37 o
   4   3  13      206.59      185.78     15.39 o
   5   3  13       22.47       14.78     13.43 o
   6   3  13        1.94       26.68     18.15 o
   0   4  13       39.12       38.59      8.44 o
   1   4  13       86.47       85.45      9.67 o
   2   4  13      975.41      912.78     26.69 o
   3   4  13       50.75       40.49      8.47 o
   4   4  13       20.41       22.17      7.08 o
   5   4  13       30.30       18.17     14.44 o
   6   4  13       42.10       57.00     20.94 o
   0   5  13        0.55        0.95      5.85 o
   1   5  13      158.89      149.11     12.03 o
   2   5  13      344.57      324.60     19.50 o
   3   5  13       78.26       41.66     16.09 o
   4   5  13      103.51      119.23     24.22 o
   5   5  13       36.53       46.22     18.86 o
   6   5  13       41.46       48.29     20.77 o
   0   6  13        3.92        8.86      7.07 o
   1   6  13      577.65      600.42     22.94 o
   2   6  13      101.29       87.27     11.52 o
   3   6  13      378.50      358.56     26.51 o
   4   6  13       50.29       48.98     18.05 o
   5   6  13       40.73       60.58     22.35 o
   0   7  13      146.21      139.25     15.53 o
   1   7  13      122.87      128.04     12.28 o
   2   7  13      136.62      128.58     10.71 o
   3   7  13      194.60      225.43     22.24 o
   4   7  13       40.50       25.45     16.16 o
   5   7  13       80.77       80.73     25.94 o
   0   8  13       35.03       41.93     10.32 o
   1   8  13      192.85      189.01     17.85 o
   2   8  13       39.22       33.96      6.82 o
   3   8  13       15.52       19.73     10.48 o
   4   8  13       93.11      108.63     26.50 o
   5   8  13        4.89       14.29     18.80 o
   0   9  13      740.52      760.49     52.82 o
   1   9  13      111.58      102.56     12.63 o
   2   9  13       87.86       59.60     13.91 o
   3   9  13      144.77      162.39     20.25 o
   4   9  13      164.88      154.03     31.11 o
   5   9  13      107.34      114.73     29.98 o
   0  10  13        9.27       13.00     15.64 o
   1  10  13       39.53       34.97     11.51 o
   2  10  13       13.29        1.39     10.18 o
   3  10  13       33.36       34.41     11.88 o
   4  10  13      223.04      240.52     39.57 o
   0  11  13       84.39       76.12     21.74 o
   1  11  13       91.45       78.74     15.44 o
   2  11  13        1.39        5.46      9.39 o
   3  11  13       20.02       21.49     11.56 o
   4  11  13        2.29       18.89     19.13 o
   0  12  13        0.45        1.18     12.92 o
   1  12  13       70.70       50.06     13.79 o
   2  12  13       10.93       20.18     11.31 o
   3  12  13       20.36       38.07     14.12 o
   0  13  13       62.60       82.62     22.94 o
   1  13  13      152.91      171.51     21.70 o
   2  13  13       83.12       76.42     16.22 o
   3  13  13       12.71       38.45     21.73 o
   0  14  13        5.51       23.13     16.21 o
   1  14  13       58.78       56.01     14.98 o
   2  14  13       53.79       60.13     15.94 o
   0  15  13        7.61       13.62     14.35 o
   1  15  13       53.83       75.45     16.93 o
   0   0  14       66.28      132.18     33.56 o
   1   0  14        0.42        5.97      5.93 o
   2   0  14      346.98      345.89     25.08 o
   3   0  14      280.51      290.39     28.66 o
   4   0  14       45.39       54.95     16.12 o
   5   0  14      128.36      111.79     19.84 o
   0   1  14        1.20        1.33      6.60 o
   1   1  14      338.81      331.98     13.39 o
   2   1  14       53.78       61.20      8.56 o
   3   1  14      678.15      701.64     29.68 o
   4   1  14       25.01       38.87      9.90 o
   5   1  14       52.04       40.28     10.38 o
   0   2  14      119.17      114.38     13.54 o
   1   2  14       39.17       31.45      6.31 o
   2   2  14      919.31      884.85     26.11 o
   3   2  14      210.22      217.70     17.63 o
   4   2  14      267.01      280.96     28.39 o
   5   2  14       11.23        7.08     12.32 o
   0   3  14      329.43      331.48     21.80 o
   1   3  14       91.73       89.71      8.80 o
   2   3  14      285.86      288.93     13.87 o
   3   3  14      302.04      274.86     19.08 o
   4   3  14      133.01      122.49     13.73 o
   5   3  14       41.11       35.08     15.86 o
   6   3  14       26.79       19.68     14.94 o
   0   4  14      116.16      113.25     14.47 o
   1   4  14       31.95       32.52      7.43 o
   2   4  14       80.32       82.32      9.74 o
   3   4  14        2.20        0.07      6.90 o
   4   4  14      469.99      465.02     22.88 o
   5   4  14       73.40       65.16     19.64 o
   0   5  14       89.59      102.84     13.39 o
   1   5  14      614.12      619.38     24.07 o
   2   5  14      177.43      166.29     12.77 o
   3   5  14      318.96      320.61     34.96 o
   4   5  14       92.04      105.21     22.50 o
   5   5  14      110.10      122.91     27.19 o
   0   6  14       21.67       13.07      7.74 o
   1   6  14      441.07      439.73     20.72 o
   2   6  14      237.63      227.38     14.34 o
   3   6  14       34.18       33.33     12.32 o
   4   6  14       66.64       53.12     19.11 o
   5   6  14        2.23        0.14     14.56 o
   0   7  14       16.80       15.58     12.02 o
   1   7  14        0.60        4.42      5.88 o
   2   7  14       73.73       87.04     12.66 o
   3   7  14       93.28       99.46     16.64 o
   4   7  14       94.20      114.83     25.84 o
   5   7  14       25.99       32.37     19.46 o
   0   8  14      499.13      539.16     44.89 o
   1   8  14      467.78      468.99     22.12 o
   2   8  14       52.17       47.92     12.71 o
   3   8  14        5.25        4.98     10.90 o
   4   8  14        0.83        7.05     15.27 o
   5   8  14       80.76      121.45     30.08 o
   0   9  14      262.58      270.39     34.42 o
   1   9  14      375.08      398.49     20.87 o
   2   9  14      162.28      154.07     20.08 o
   3   9  14       21.06       19.29     11.91 o
   4   9  14       66.46       81.40     24.47 o
   0  10  14      199.03      211.83     31.93 o
   1  10  14      467.47      482.52     32.38 o
   2  10  14       23.40       27.42     11.12 o
   3  10  14        8.93        8.06     11.37 o
   4  10  14       61.05       39.94     20.87 o
   0  11  14       12.77       10.09     14.95 o
   1  11  14       21.86       12.60     11.81 o
   2  11  14       14.89       12.87     10.48 o
   3  11  14       25.44        6.90     11.57 o
   4  11  14       47.13       47.29     23.30 o
   0  12  14        0.07        4.21     16.08 o
   1  12  14        1.56        0.02      9.21 o
   2  12  14       17.83       29.69     13.14 o
   3  12  14       53.46       45.25     21.20 o
   0  13  14        0.00       -3.53     14.98 o
   1  13  14       30.61       41.99     13.54 o
   2  13  14       54.31       46.40     14.08 o
   0  14  14        0.00      -17.49     17.49 o
   1  14  14        5.92       17.94     12.06 o
   2  14  14       62.69       71.97     17.66 o
   1   0  15       12.54        4.49      8.30 o
   2   0  15      745.62      722.77     44.37 o
   3   0  15     3636.75     3625.90     97.32 o
   4   0  15       12.26       17.52     13.17 o
   5   0  15        3.16        8.80     11.93 o
   0   1  15        0.97       15.17     14.21 o
   1   1  15      372.86      390.65     17.87 o
   2   1  15       40.83       43.72      8.26 o
   3   1  15     1016.04     1045.07     37.51 o
   4   1  15      318.43      313.96     33.54 o
   5   1  15       18.33        5.73     13.54 o
   0   2  15      110.15      123.84     22.77 o
   1   2  15       15.95       13.67      5.55 o
   2   2  15       93.53       87.13      9.72 o
   3   2  15       57.67       52.15     14.87 o
   4   2  15       49.70       38.27     10.09 o
   5   2  15      108.38      105.63     22.30 o
   0   3  15      265.69      299.76     32.42 o
   1   3  15       43.28       37.17      7.68 o
   2   3  15      636.61      636.03     20.94 o
   3   3  15        2.53        5.86      8.00 o
   4   3  15      170.32      165.28     16.33 o
   5   3  15       33.03       38.48     18.42 o
   0   4  15      268.60      270.90     31.54 o
   1   4  15      103.39       99.21     11.39 o
   2   4  15      858.32      835.50     31.76 o
   3   4  15      189.85      177.05     16.29 o
   4   4  15      123.94      223.04     34.10 o
   5   4  15       29.36       36.29     17.61 o
   0   5  15      130.14      133.23     23.66 o
   1   5  15       20.56       14.08      6.64 o
   2   5  15       78.63       73.58      9.65 o
   3   5  15       89.82       75.27     20.71 o
   4   5  15       24.39        9.84     13.68 o
   5   5  15       22.83       34.88     18.62 o
   0   6  15        0.05        2.04     11.25 o
   1   6  15      500.10      470.03     22.28 o
   2   6  15       13.45        9.90      6.00 o
   3   6  15       87.06       88.64     16.24 o
   4   6  15       47.94       60.14     20.69 o
   5   6  15       19.31       13.22     18.04 o
   0   7  15       61.41       48.13     17.88 o
   1   7  15      695.56      697.60     27.23 o
   2   7  15      137.39      117.54     17.86 o
   3   7  15      227.26      231.02     23.44 o
   4   7  15       19.43       23.02     18.40 o
   5   7  15       81.85       88.59     25.53 o
   0   8  15      108.77       97.86     22.88 o
   1   8  15        1.03        6.57      6.55 o
   2   8  15       80.98       72.75     15.29 o
   3   8  15       88.12       89.62     16.52 o
   4   8  15       42.66       20.46     18.28 o
   0   9  15      233.22      247.89     34.08 o
   1   9  15       28.21       21.53     11.17 o
   2   9  15       19.00       11.67     12.63 o
   3   9  15       39.20       19.92     14.37 o
   4   9  15        0.27       -4.50     15.75 o
   0  10  15     1256.06     1369.81     76.64 o
   1  10  15      143.82      131.22     19.03 o
   2  10  15       19.29       -6.14     10.12 o
   3  10  15        0.89       -4.81     10.11 o
   4  10  15       89.94       65.34     25.92 o
   0  11  15      129.73      118.80     25.75 o
   1  11  15       60.77       59.92     14.67 o
   2  11  15       13.37        2.48      9.16 o
   3  11  15        6.38        1.63     12.09 o
   0  12  15       10.19       -0.87     14.93 o
   1  12  15       19.55        5.38     10.47 o
   2  12  15       29.47       34.13     12.75 o
   3  12  15       80.36       72.56     17.42 o
   0  13  15        1.42       26.00     17.65 o
   1  13  15       60.43       45.22     14.44 o
   2  13  15       44.60       58.67     15.80 o
   0  14  15        1.47       31.08     18.65 o
   1  14  15       36.89       32.68     14.79 o
   0   0  16        3.57       47.89     17.00 o
   1   0  16       43.84       44.23     11.78 o
   2   0  16      776.09      724.95     46.78 o
   3   0  16        9.27       19.91     13.91 o
   4   0  16       44.61       54.86     16.14 o
   5   0  16        0.44        7.38     10.82 o
   0   1  16        9.19       26.60     10.66 o
   1   1  16      488.91      502.89     23.92 o
   2   1  16      512.55      495.65     27.75 o
   3   1  16      625.55      642.24     31.08 o
   4   1  16      345.15      348.89     23.91 o
   5   1  16       10.63        0.36     12.79 o
   0   2  16      898.61      933.63     56.73 o
   1   2  16       56.90       55.59     10.38 o
   2   2  16     1011.83     1001.51     30.29 o
   3   2  16       29.17       33.13     10.03 o
   4   2  16       20.33       10.55      9.62 o
   5   2  16      111.96      114.58     23.18 o
   0   3  16      139.02      119.98     23.47 o
   1   3  16      314.47      330.41     28.12 o
   2   3  16      288.03      269.97     14.72 o
   3   3  16       54.57       56.10     11.39 o
   4   3  16       78.37       82.96     13.25 o
   5   3  16      103.16      128.70     25.71 o
   0   4  16      148.01      159.35     26.36 o
   1   4  16       86.95       89.07     11.30 o
   2   4  16       14.14       10.29      6.65 o
   3   4  16      114.45      109.79     22.81 o
   4   4  16      163.21      155.03     28.01 o
   5   4  16       11.85       45.52     19.78 o
   0   5  16       99.15      101.75     21.73 o
   1   5  16      305.84      309.87     18.96 o
   2   5  16      179.55      151.22     13.29 o
   3   5  16       12.29       14.15     14.27 o
   4   5  16       25.93       10.10     14.16 o
   5   5  16      217.19      263.93     37.31 o
   0   6  16      154.20      141.78     25.60 o
   1   6  16      310.23      309.73     18.95 o
   2   6  16       47.01       37.78      8.02 o
   3   6  16       56.80       64.19     17.11 o
   4   6  16       19.10       20.15     16.96 o
   5   6  16       52.24       63.39     21.84 o
   0   7  16       65.89       89.89     21.87 o
   1   7  16       44.90       52.86      9.76 o
   2   7  16       21.94       16.05     10.66 o
   3   7  16        1.14       -5.95     10.38 o
   4   7  16       12.13       13.29     16.47 o
   5   7  16      115.01      114.10     28.54 o
   0   8  16      194.53      201.41     30.99 o
   1   8  16       35.93       23.83     11.22 o
   2   8  16       13.65       11.94      9.72 o
   3   8  16       45.41       42.52     14.07 o
   4   8  16       60.05       70.34     23.31 o
   0   9  16      583.57      646.18     53.95 o
   1   9  16       54.85       57.31     14.19 o
   2   9  16        3.31       -0.92      9.61 o
   3   9  16       37.76       36.71     13.63 o
   4   9  16       36.62       28.07     20.78 o
   0  10  16       60.70       66.26     21.85 o
   1  10  16      157.44      178.33     21.98 o
   2  10  16       25.28       25.56     12.20 o
   3  10  16        7.21       11.26     12.25 o
   4  10  16       45.71       54.24     23.63 o
   0  11  16       11.23       23.61     16.61 o
   1  11  16       99.22      105.60     18.79 o
   2  11  16       33.07       40.63     14.17 o
   3  11  16       12.77       -3.36     11.13 o
   0  12  16       49.79       70.88     23.53 o
   1  12  16       32.38       37.91     13.52 o
   2  12  16       10.96       20.82     24.74 o
   0  13  16        0.69       22.54     16.00 o
   1  13  16       42.62       35.78     13.72 o
   2  13  16       12.81       15.52     12.80 o
   1   0  17      115.16      120.18     22.80 o
   2   0  17       37.71       58.47     17.83 o
   3   0  17        0.84       -6.20     14.37 o
   4   0  17       34.91       27.55     14.11 o
   0   1  17       34.71       26.70     10.35 o
   1   1  17      125.08      123.19     13.48 o
   2   1  17      383.67      390.62     25.94 o
   3   1  17      483.38      485.37     28.33 o
   4   1  17      104.77       99.21     14.51 o
   5   1  17       59.77       43.02     16.92 o
   0   2  17      143.29      128.35     25.14 o
   1   2  17      290.96      299.11     19.63 o
   2   2  17      335.82      311.42     23.27 o
   3   2  17       68.21       80.03     24.53 o
   4   2  17       74.41       88.73     13.81 o
   5   2  17       33.51       19.21     16.21 o
   0   3  17        8.92       16.15     14.71 o
   1   3  17       23.23       18.60     10.39 o
   2   3  17      136.69      139.12     14.44 o
   3   3  17      118.07       87.43     13.65 o
   4   3  17       65.87       62.28     20.30 o
   5   3  17       52.41       46.30     18.74 o
   0   4  17       50.98       37.73     16.46 o
   1   4  17      113.76       98.47     15.90 o
   2   4  17       93.97       74.55     10.67 o
   3   4  17       45.19       27.82     16.18 o
   4   4  17      251.43      279.53     35.53 o
   5   4  17       93.21       62.25     20.33 o
   0   5  17       36.37       43.17     17.92 o
   1   5  17      174.70      167.65     20.44 o
   2   5  17      140.38      142.99     19.04 o
   3   5  17       34.15        9.47     14.98 o
   4   5  17       28.48       27.01     17.55 o
   5   5  17       35.53       38.49     20.88 o
   0   6  17       95.17       99.48     23.35 o
   1   6  17      486.11      534.50     33.85 o
   2   6  17       19.92       24.57     11.12 o
   3   6  17       26.91       26.02     17.36 o
   4   6  17       33.77       34.65     18.33 o
   0   7  17       10.01        8.96     14.64 o
   1   7  17      203.17      181.15     21.46 o
   2   7  17        6.03        1.75      9.44 o
   3   7  17       39.16       32.59     13.18 o
   4   7  17        9.82       -3.52     17.22 o
   0   8  17      395.69      393.68     43.95 o
   1   8  17      220.15      225.23     24.03 o
   2   8  17      178.06      158.21     21.46 o
   3   8  17       27.54       27.09     13.83 o
   4   8  17        8.16       -8.10     17.21 o
   0   9  17      973.21     1086.83     70.53 o
   1   9  17       63.43       69.28     15.91 o
   2   9  17        3.68        5.00     11.10 o
   3   9  17        9.13        5.46     10.85 o
   4   9  17        1.75        2.24     16.62 o
   0  10  17        2.28       11.19     16.09 o
   1  10  17       10.16       26.46     12.62 o
   2  10  17       42.93       50.05     15.42 o
   3  10  17       23.15       29.35     13.42 o
   0  11  17        0.78       -1.32     13.50 o
   1  11  17      137.56      154.98     21.77 o
   2  11  17       15.32       36.25     17.44 o
   3  11  17        5.12       14.03     13.85 o
   0  12  17       10.08       -5.54     16.83 o
   1  12  17      112.07      101.15     19.12 o
   2  12  17       37.24       55.08     15.85 o
   0  13  17       29.06       54.30     22.25 o
   1  13  17       17.58       -2.94     12.25 o
   0   0  18       89.45      178.92     29.08 o
   1   0  18       17.98       20.70     14.73 o
   2   0  18        2.26        0.85     11.64 o
   3   0  18       73.69       81.54     19.95 o
   4   0  18       14.26        3.53     12.58 o
   0   1  18      115.80      122.73     18.00 o
   1   1  18       11.64       15.70      8.52 o
   2   1  18      200.61      215.63     21.05 o
   3   1  18      122.35      108.93     16.13 o
   4   1  18        0.70       -5.35      8.69 o
   0   2  18       87.07       83.49     22.04 o
   1   2  18       54.15       46.65     10.86 o
   2   2  18      108.37      106.45     16.43 o
   3   2  18       16.14       19.44      9.65 o
   4   2  18       22.97       28.84     11.37 o
   5   2  18       21.01       31.33     19.23 o
   0   3  18      111.03      101.14     24.41 o
   1   3  18       86.25       75.65     15.06 o
   2   3  18        9.94       10.78      7.74 o
   3   3  18       76.81       62.25     15.97 o
   4   3  18      134.59      135.60     26.84 o
   5   3  18       45.44       40.81     18.93 o
   0   4  18      148.83      143.07     27.35 o
   1   4  18       41.84       48.53     13.26 o
   2   4  18       24.37       20.20     11.86 o
   3   4  18        7.54        1.67     14.48 o
   4   4  18       55.24       77.44     23.45 o
   5   4  18       90.08      100.88     25.99 o
   0   5  18      182.71      194.88     30.73 o
   1   5  18      116.02      105.31     17.47 o
   2   5  18       41.34       31.81     12.17 o
   3   5  18       36.70       32.08     19.21 o
   4   5  18       76.22       77.01     23.28 o
   0   6  18       77.89       62.19     20.17 o
   1   6  18        9.33        9.64      9.48 o
   2   6  18       11.76       12.46     11.26 o
   3   6  18       94.72       82.62     24.52 o
   4   6  18        4.21       -1.09     14.07 o
   0   7  18        4.17       13.62     14.41 o
   1   7  18        8.18       13.70     12.72 o
   2   7  18       40.61       33.71     13.34 o
   3   7  18       54.93       41.63     14.76 o
   4   7  18        4.34       22.61     18.60 o
   0   8  18      408.67      448.70     47.05 o
   1   8  18       94.04       75.65     16.34 o
   2   8  18       76.34       95.81     27.87 o
   3   8  18       56.84       71.40     17.59 o
   4   8  18       19.45       12.99     18.35 o
   0   9  18        4.71       17.53     15.29 o
   1   9  18       82.00       99.17     18.12 o
   2   9  18       37.85       21.94     12.03 o
   3   9  18      145.89      128.89     21.59 o
   0  10  18     1044.60     1186.70     77.26 o
   1  10  18       31.34       48.67     13.97 o
   2  10  18       20.59       14.15     10.93 o
   3  10  18        3.79       -1.58     13.59 o
   0  11  18        5.28       16.61     16.28 o
   1  11  18       29.61       39.66     14.90 o
   2  11  18       93.66       92.58     18.39 o
   0  12  18      132.61      133.92     30.92 o
   1  12  18      216.49      227.42     27.02 o
   1   0  19       12.14       17.31     15.51 o
   2   0  19       39.15       36.85     18.38 o
   3   0  19      731.10      707.74     51.51 o
   4   0  19       24.27       32.78     16.98 o
   0   1  19       73.00       51.53     13.51 o
   1   1  19       11.89        7.91      8.65 o
   2   1  19      143.09      116.91     16.81 o
   3   1  19       50.73       80.80     15.03 o
   4   1  19       38.62       60.20     13.57 o
   0   2  19      114.30      113.04     26.18 o
   1   2  19       32.81       44.38     10.71 o
   2   2  19       42.76       54.73     13.24 o
   3   2  19       79.87       63.95     14.10 o
   4   2  19       12.77       12.92     15.89 o
   0   3  19      110.48      102.29     25.27 o
   1   3  19      247.55      266.07     25.31 o
   2   3  19       11.50       17.20      8.81 o
   3   3  19       12.92       27.65     11.09 o
   4   3  19      136.45      133.26     27.71 o
   0   4  19      327.65      374.52     42.16 o
   1   4  19       40.87       42.21     13.72 o
   2   4  19        7.11       12.60     10.28 o
   3   4  19       24.83       21.65     17.41 o
   4   4  19      118.55      124.93     28.74 o
   0   5  19        1.99       10.65     14.98 o
   1   5  19      202.21      214.35     23.79 o
   2   5  19       38.29       23.66     11.89 o
   3   5  19        8.22       27.83     19.11 o
   4   5  19      122.35      137.95     30.89 o
   0   6  19      273.53      277.33     37.93 o
   1   6  19       17.14       26.65     12.04 o
   2   6  19        5.99        6.47     10.55 o
   3   6  19       12.87       12.73     16.46 o
   4   6  19       40.16       32.68     19.66 o
   0   7  19        1.52       -4.64     15.20 o
   1   7  19       24.24       30.15     13.16 o
   2   7  19       44.66       42.30     14.31 o
   3   7  19        4.99        4.68     10.64 o
   4   7  19       10.14       16.58     19.14 o
   0   8  19       71.16       64.20     22.92 o
   1   8  19       28.32       34.71     14.22 o
   2   8  19        3.45       -7.45     11.97 o
   3   8  19        1.94       10.64     13.03 o
   0   9  19      128.69      170.99     32.63 o
   1   9  19       25.60       40.54     13.39 o
   2   9  19       31.05       35.78     14.45 o
   3   9  19       48.00       86.39     19.37 o
   0  10  19      105.70      152.95     32.90 o
   1  10  19        2.60       -3.49     11.61 o
   2  10  19       20.90       14.53     12.90 o
   0  11  19       57.34       47.38     22.44 o
   1  11  19      105.45      127.66     21.83 o
   2  11  19       58.21       62.60     17.30 o
   0  12  19        4.19       35.27     20.26 o
   0   0  20      458.45      558.71     51.43 o
   1   0  20        6.71        7.25     13.59 o
   2   0  20       25.27       19.60     15.93 o
   3   0  20       91.15      103.31     24.51 o
   4   0  20      178.45      141.05     26.58 o
   0   1  20        0.52       -6.86     16.28 o
   1   1  20       16.01       10.80      8.88 o
   2   1  20      155.56      145.99     19.24 o
   3   1  20      134.90      165.55     20.17 o
   4   1  20       54.48       78.27     20.94 o
   0   2  20       16.11       18.18     17.33 o
   1   2  20       48.92       55.25     12.00 o
   2   2  20      146.76      125.48     18.88 o
   3   2  20       18.65       10.30     18.04 o
   4   2  20       53.66      109.02     27.51 o
   0   3  20      195.04      249.88     36.94 o
   1   3  20      106.00       76.45     16.49 o
   2   3  20      125.86      176.61     30.45 o
   3   3  20       27.30       28.67     12.48 o
   4   3  20       48.33       51.57     20.89 o
   0   4  20        1.85       22.93     16.86 o
   1   4  20      117.95      103.65     18.79 o
   2   4  20        1.60        6.75     10.69 o
   3   4  20        6.30       25.30     18.13 o
   4   4  20       75.90       95.17     26.93 o
   0   5  20       12.60       21.40     16.40 o
   1   5  20       37.16       46.89     15.36 o
   2   5  20       81.57       81.24     17.98 o
   3   5  20        3.22        6.30     18.45 o
   4   5  20      147.58      189.40     34.49 o
   0   6  20        6.11        1.87     15.97 o
   1   6  20      140.07      128.87     20.53 o
   2   6  20      207.15      234.71     26.40 o
   3   6  20       51.25       48.20     22.26 o
   0   7  20        7.55       -8.09     14.85 o
   1   7  20       80.54       75.93     17.63 o
   2   7  20       38.08       51.80     15.80 o
   3   7  20      159.25      173.68     33.84 o
   0   8  20       11.10       29.49     18.89 o
   1   8  20       67.38       91.88     19.83 o
   2   8  20       63.49       72.48     18.17 o
   3   8  20       34.37       44.31     16.15 o
   0   9  20      550.90      694.69     62.84 o
   1   9  20        1.74       -6.99     11.48 o
   2   9  20       64.88       71.49     18.01 o
   0  10  20       65.86      101.05     27.42 o
   1  10  20      186.76      176.92     25.00 o
   2  10  20       26.92       35.90     17.14 o
   0  11  20      287.31      361.28     48.23 o
   1   0  21      193.45      165.31     30.54 o
   2   0  21       33.30       29.24     17.60 o
   3   0  21      646.41      687.33     55.01 o
   4   0  21        0.83        6.37     15.53 o
   0   1  21        2.87        8.18     17.07 o
   1   1  21       72.72       74.28     16.26 o
   2   1  21       34.72       33.72     13.51 o
   3   1  21      106.43      112.04     18.38 o
   4   1  21       69.70       77.52     23.15 o
   0   2  21      152.92      151.38     30.30 o
   1   2  21       18.37        0.64     11.60 o
   2   2  21        5.36       13.99     11.85 o
   3   2  21       26.36       29.18     12.99 o
   4   2  21       70.56       63.63     21.40 o
   0   3  21       14.89       41.84     20.99 o
   1   3  21        8.41       10.89     11.01 o
   2   3  21      121.33      107.66     27.41 o
   3   3  21       12.83        5.92     10.76 o
   4   3  21        3.86        3.57     17.99 o
   0   4  21      110.96      130.61     29.65 o
   1   4  21       80.67       72.28     17.38 o
   2   4  21       37.00       42.50     15.26 o
   3   4  21       46.42       43.56     21.40 o
   0   5  21       20.59       21.95     18.76 o
   1   5  21        1.57        0.70     18.37 o
   2   5  21        1.21        3.90     11.74 o
   3   5  21       12.45       15.45     18.58 o
   0   6  21       30.11       60.84     24.12 o
   1   6  21        6.84        4.44     11.19 o
   2   6  21       12.05       42.72     26.97 o
   3   6  21       14.05        6.63     16.18 o
   0   7  21       39.97       52.99     22.40 o
   1   7  21       27.83       30.37     13.14 o
   2   7  21        8.72        1.46     12.52 o
   3   7  21       30.93       25.69     20.74 o
   0   8  21       33.03       45.25     22.59 o
   1   8  21       21.43       73.48     32.88 o
   2   8  21       15.49      -11.97     25.40 o
   0   9  21       78.30      147.81     32.87 o
   1   9  21      114.08      122.73     22.21 o
   2   9  21        7.05       15.77     21.27 o
   0  10  21      120.79      167.36     34.34 o
   1  10  21       42.08       65.29     18.46 o
   0   0  22       55.56      182.93     34.63 o
   1   0  22      102.89      124.32     28.83 o
   2   0  22      129.24      152.28     29.68 o
   3   0  22      199.51      212.62     33.89 o
   0   1  22       75.18       53.30     24.32 o
   1   1  22       67.47       57.28     17.77 o
   2   1  22      144.86      154.80     21.49 o
   3   1  22       73.47       95.02     17.71 o
   0   2  22       33.45       10.03     17.44 o
   1   2  22       85.37      110.38     20.35 o
   2   2  22       46.30       78.96     24.34 o
   3   2  22       35.43       17.47     11.81 o
   0   3  22        9.79        0.35     15.08 o
   1   3  22      130.03      114.07     21.06 o
   2   3  22       39.15       44.92     21.55 o
   3   3  22       20.06       43.95     20.73 o
   0   4  22        2.68       -3.43     16.42 o
   1   4  22       28.13       32.39     14.27 o
   2   4  22       34.79       60.53     23.45 o
   3   4  22       13.09       15.47     17.82 o
   0   5  22       17.78       14.25     18.28 o
   1   5  22       21.93        9.31     11.50 o
   2   5  22       21.79       29.62     13.85 o
   3   5  22       43.44       39.88     21.43 o
   0   6  22       82.44       89.80     27.71 o
   1   6  22       32.04       42.56     15.64 o
   2   6  22       74.45      103.24     35.02 o
   3   6  22       30.06       17.37     20.59 o
   0   7  22        0.89       17.94     20.14 o
   1   7  22       31.15       42.77     15.37 o
   2   7  22       25.71       21.23     14.56 o
   0   8  22        4.71        1.86     16.98 o
   1   8  22       48.08       82.82     19.26 o
   2   8  22        6.90        1.70     19.07 o
   0   9  22       44.60       68.24     27.03 o
   1   9  22       10.11       27.24     14.83 o
   1   0  23       25.31        9.44     16.55 o
   2   0  23       10.98       13.20     16.40 o
   3   0  23        3.30        1.07     16.47 o
   0   1  23      164.25      158.74     33.59 o
   1   1  23       21.00       12.43     12.33 o
   2   1  23       17.60       19.93     12.28 o
   3   1  23       59.99       61.78     17.05 o
   0   2  23        2.96        0.64     16.47 o
   1   2  23        1.00       11.54     11.37 o
   2   2  23       46.00       72.50     22.26 o
   3   2  23       43.99       65.89     25.13 o
   0   3  23        4.61       21.95     19.89 o
   1   3  23        9.22        2.92     12.45 o
   2   3  23       32.72       80.46     26.54 o
   3   3  23       49.05       39.16     19.75 o
   0   4  23       37.43       47.00     24.54 o
   1   4  23       10.91       16.17     12.86 o
   2   4  23       33.47       26.13     21.19 o
   0   5  23       16.87       20.38     19.78 o
   1   5  23        5.37        4.37     11.52 o
   2   5  23      123.21      151.10     23.79 o
   0   6  23        0.07       -5.25     17.66 o
   1   6  23       81.05      119.48     33.42 o
   2   6  23       53.53       65.49     26.29 o
   0   7  23       60.22       79.40     28.35 o
   1   7  23       49.48       71.10     18.94 o
   0   8  23        0.00        6.22     19.99 o
   1   0  24       39.46       60.19     25.05 o
   2   0  24        6.18        4.24     18.58 o
   0   1  24        3.32       16.53     19.33 o
   1   1  24       33.42       22.33     20.59 o
   2   1  24      126.80      181.93     24.91 o
   0   2  24       49.62       47.94     23.71 o
   1   2  24       40.52       54.03     23.89 o
   2   2  24      174.83      237.96     40.88 o
   0   3  24       14.13      365.45     66.47 o
   1   3  24       71.14       76.32     19.78 o
   2   3  24       23.90       22.81     20.03 o
   0   4  24        9.02       32.46     21.79 o
   1   4  24        2.60       34.05     15.72 o
   2   4  24        0.47       44.49     24.51 o
   0   5  24       31.61       21.63     21.08 o
   1   5  24       94.95      133.86     24.24 o
   0   6  24        8.69       28.50     21.99 o
   1   6  24       12.94        8.72     14.31 o
   1   0  25        0.10        0.95     20.49 o
   0   1  25        0.01       -8.67     18.13 o
   1   1  25        9.82       21.22     21.03 o
   0   2  25       35.36       64.38     30.18 o
   1   2  25        4.90       -4.57     20.01 o
   0   3  25       12.61       13.29     21.07 o
   1   3  25       53.54      268.89    169.43 o
   0   4  25        1.57      -18.74     20.85 o
   1   4  25        6.32        4.91     13.80 o
 
